# Supplementary material for: Mechanochemically accessing a challenging-to-synthesize depolymerizable polymer
Source: Nat Commun. 2023 Jan 14;14:225. doi: 10.1038/s41467-023-35925-2 (PMC9840636; doi:10.1038/s41467-023-35925-2)
Supplement: Supplementary file 5 — Source Data [file 41467_2023_35925_MOESM5_ESM.xlsx]

## Sheet: Figure 2
	Figure 2b				Figure 2c
	ppm	DHF	DHF with G3		ppm	DHF dimer	DHF dimer with G3
	5.10046	0.000228852	0.000695143		5.1	0.00106	0.00245
	5.10095	0.000423974	0.000891741		5.10049	0.00103	0.00277
	5.10144	0.00042989	0.000648818		5.10098	0.00101	0.00246
	5.10193	0.000163702	0.000858154		5.10146	0.000978817	0.00275
	5.10242	0.000461438	0.000664181		5.10195	0.00102	0.00246
	5.10291	0.0003757	0.000840613		5.10244	0.00105	0.00276
	5.1034	0.000374057	0.000673054		5.10293	0.00103	0.00245
	5.10389	0.000312361	0.000867453		5.10342	0.00105	0.00276
	5.10438	0.000466436	0.000730019		5.10391	0.00103	0.00246
	5.10487	0.000346109	0.000898413		5.1044	0.00103	0.00276
	5.10536	0.000294011	0.000659501		5.10489	0.00102	0.00244
	5.10585	0.000470476	0.000919158		5.10538	0.001	0.00276
	5.10634	0.000238704	0.000695108		5.10587	0.00105	0.00247
	5.10683	0.000456812	0.000868864		5.10636	0.00104	0.00277
	5.10731	0.000304178	0.000674798		5.10685	0.00103	0.00248
	5.1078	0.000396599	0.000867644		5.10734	0.00104	0.00277
	5.10829	0.000388941	0.000685879		5.10783	0.00105	0.00247
	5.10878	0.000366094	0.000884849		5.10831	0.00102	0.00276
	5.10927	0.000241261	0.000685504		5.1088	0.00103	0.00246
	5.10976	0.000373635	0.000892629		5.10929	0.00103	0.00276
	5.11025	0.000403071	0.000645738		5.10978	0.00104	0.00247
	5.11074	0.00047236	0.000887868		5.11027	0.00106	0.00276
	5.11123	0.000246884	0.00062885		5.11076	0.001	0.00247
	5.11172	0.000414691	0.000879023		5.11125	0.00102	0.00277
	5.11221	0.000422659	0.000726796		5.11174	0.00104	0.00246
	5.1127	0.00034723	0.000901909		5.11223	0.00103	0.00276
	5.11319	0.000425707	0.000736467		5.11272	0.00104	0.00246
	5.11368	0.000383289	0.000905895		5.11321	0.00105	0.00277
	5.11416	0.000306497	0.000712607		5.1137	0.00105	0.00248
	5.11465	0.000463732	0.000909066		5.11419	0.00105	0.00279
	5.11514	0.000481182	0.000674128		5.11468	0.00104	0.00249
	5.11563	0.000491819	0.000877074		5.11516	0.00102	0.00279
	5.11612	0.000343725	0.000695027		5.11565	0.000975733	0.00249
	5.11661	0.00043462	0.000923507		5.11614	0.001	0.00278
	5.1171	0.000433714	0.000664686		5.11663	0.000997505	0.00247
	5.11759	0.000441415	0.00088035		5.11712	0.00101	0.00275
	5.11808	0.000339935	0.000705826		5.11761	0.00102	0.00244
	5.11857	0.00034667	0.000885927		5.1181	0.000994785	0.00273
	5.11906	0.000426078	0.000718416		5.11859	0.00102	0.00244
	5.11955	0.000389407	0.001		5.11908	0.001	0.00274
	5.12004	0.000396047	0.000711723		5.11957	0.00102	0.00245
	5.12052	0.000492853	0.000897406		5.12006	0.000987212	0.00274
	5.12101	0.000304945	0.000633786		5.12055	0.00104	0.00247
	5.1215	0.000348067	0.000874866		5.12104	0.00102	0.00276
	5.12199	0.000260216	0.00065426		5.12152	0.00101	0.00247
	5.12248	0.000513821	0.000910088		5.12201	0.00103	0.00274
	5.12297	0.000418951	0.000695306		5.1225	0.00102	0.00246
	5.12346	0.000410858	0.000911749		5.12299	0.00105	0.00277
	5.12395	0.000449685	0.000753728		5.12348	0.00102	0.00248
	5.12444	0.000478569	0.000932757		5.12397	0.000995574	0.00276
	5.12493	0.000375454	0.000771031		5.12446	0.001	0.00246
	5.12542	0.000370466	0.000954815		5.12495	0.00101	0.00276
	5.12591	0.000550432	0.000761148		5.12544	0.00101	0.00248
	5.1264	0.000443273	0.000912407		5.12593	0.000999691	0.00277
	5.12689	0.000464638	0.000690797		5.12642	0.00102	0.00248
	5.12737	0.000466591	0.000855364		5.12691	0.00103	0.00277
	5.12786	0.000277518	0.000707819		5.1274	0.00104	0.00247
	5.12835	0.000419774	0.000911514		5.12789	0.00101	0.00275
	5.12884	0.000330156	0.000744639		5.12837	0.00103	0.00246
	5.12933	0.000447645	0.000883173		5.12886	0.00103	0.00273
	5.12982	0.000428325	0.000759689		5.12935	0.00101	0.00246
	5.13031	0.000514649	0.00094207		5.12984	0.000998388	0.00273
	5.1308	0.000326504	0.000698566		5.13033	0.00104	0.00245
	5.13129	0.000383172	0.000844698		5.13082	0.00106	0.00274
	5.13178	0.000497765	0.000694941		5.13131	0.00101	0.00246
	5.13227	0.000536333	0.000852628		5.1318	0.001	0.00274
	5.13276	0.000360342	0.00068923		5.13229	0.00101	0.00246
	5.13325	0.000515572	0.000835646		5.13278	0.001	0.00275
	5.13374	0.000295123	0.00067485		5.13327	0.00101	0.00246
	5.13422	0.000302272	0.000854326		5.13376	0.00105	0.00275
	5.13471	0.000406089	0.000675968		5.13425	0.00102	0.00247
	5.1352	0.000323192	0.000871641		5.13474	0.00101	0.00274
	5.13569	0.000389748	0.000688668		5.13522	0.00102	0.00247
	5.13618	0.000421107	0.000862959		5.13571	0.000995767	0.00277
	5.13667	0.000453345	0.00068803		5.1362	0.00103	0.00247
	5.13716	0.000432714	0.000877257		5.13669	0.00101	0.00275
	5.13765	0.000299702	0.000655518		5.13718	0.001	0.00246
	5.13814	0.000443834	0.000875421		5.13767	0.00106	0.00276
	5.13863	0.000221052	0.000705951		5.13816	0.001	0.00247
	5.13912	0.000365895	0.000867591		5.13865	0.00102	0.00274
	5.13961	0.000395297	0.000663261		5.13914	0.00106	0.00245
	5.1401	0.000257848	0.000887691		5.13963	0.00105	0.00275
	5.14059	0.000556999	0.000657314		5.14012	0.00101	0.00245
	5.14107	0.000263165	0.000845406		5.14061	0.00102	0.00274
	5.14156	0.00031638	0.000670343		5.1411	0.00102	0.00245
	5.14205	0.000340055	0.000902731		5.14159	0.00102	0.00273
	5.14254	0.000548091	0.000711359		5.14207	0.001	0.00246
	5.14303	0.000297965	0.000831307		5.14256	0.00102	0.00273
	5.14352	0.00034579	0.000712631		5.14305	0.00102	0.00246
	5.14401	0.000323934	0.000833563		5.14354	0.000997963	0.00274
	5.1445	0.000420456	0.00068865		5.14403	0.00101	0.00244
	5.14499	0.000478603	0.000852914		5.14452	0.00104	0.00271
	5.14548	0.000358393	0.000612191		5.14501	0.000980701	0.00244
	5.14597	0.000414126	0.000870451		5.1455	0.00101	0.00272
	5.14646	0.000289061	0.000706874		5.14599	0.000994875	0.00244
	5.14695	0.000490892	0.00084323		5.14648	0.001	0.00272
	5.14743	0.000238226	0.000674768		5.14697	0.000994776	0.00244
	5.14792	0.000336813	0.00088046		5.14746	0.001	0.00271
	5.14841	0.000242369	0.000651397		5.14795	0.00101	0.00245
	5.1489	0.000401497	0.000877069		5.14844	0.00102	0.00272
	5.14939	0.000403347	0.00074457		5.14892	0.00106	0.00243
	5.14988	0.000301039	0.000862555		5.14941	0.00104	0.00272
	5.15037	0.000372544	0.000703259		5.1499	0.00103	0.00244
	5.15086	0.000359471	0.0008856		5.15039	0.00101	0.00272
	5.15135	0.000356431	0.000694935		5.15088	0.00106	0.00243
	5.15184	0.00020331	0.000880248		5.15137	0.00104	0.00271
	5.15233	0.000395965	0.000689112		5.15186	0.00103	0.00244
	5.15282	0.000457161	0.000874843		5.15235	0.00103	0.00271
	5.15331	0.000544025	0.000679407		5.15284	0.00103	0.00243
	5.1538	0.000429402	0.000854352		5.15333	0.00106	0.00271
	5.15428	0.000432209	0.000647836		5.15382	0.00103	0.00243
	5.15477	0.000397849	0.000888042		5.15431	0.00103	0.00271
	5.15526	0.000395487	0.000695929		5.1548	0.001	0.00243
	5.15575	0.000442894	0.000889048		5.15528	0.00106	0.00271
	5.15624	0.000404067	0.000708426		5.15577	0.00107	0.00244
	5.15673	0.000452694	0.000843391		5.15626	0.00103	0.00272
	5.15722	0.000465207	0.000675534		5.15675	0.00102	0.00245
	5.15771	0.000474843	0.000862264		5.15724	0.001	0.00273
	5.1582	0.000408137	0.000715911		5.15773	0.00106	0.00245
	5.15869	0.000362614	0.000826187		5.15822	0.00104	0.00272
	5.15918	0.000399432	0.000657627		5.15871	0.00099614	0.00245
	5.15967	0.000448857	0.00086084		5.1592	0.00103	0.00273
	5.16016	0.000415006	0.000686858		5.15969	0.00104	0.00245
	5.16065	0.000324473	0.00085766		5.16018	0.00104	0.00274
	5.16113	0.00040289	0.000685902		5.16067	0.00102	0.00247
	5.16162	0.000246772	0.000859548		5.16116	0.00102	0.00275
	5.16211	0.000316022	0.000678048		5.16165	0.00102	0.00248
	5.1626	0.000441436	0.000833475		5.16213	0.00103	0.00277
	5.16309	0.000547841	0.000632356		5.16262	0.00105	0.00252
	5.16358	0.000365693	0.00088385		5.16311	0.00105	0.00284
	5.16407	0.000346312	0.00067579		5.1636	0.00107	0.00258
	5.16456	0.000432554	0.000844883		5.16409	0.00103	0.00284
	5.16505	0.000492108	0.000637545		5.16458	0.00104	0.00254
	5.16554	0.000483001	0.000859065		5.16507	0.00102	0.00278
	5.16603	0.000342931	0.000654209		5.16556	0.00103	0.00248
	5.16652	0.000265885	0.000799551		5.16605	0.00102	0.00277
	5.16701	0.000462508	0.000670043		5.16654	0.00105	0.00254
	5.1675	0.000498679	0.000868346		5.16703	0.00101	0.00287
	5.16798	0.000353551	0.000683439		5.16752	0.00103	0.0027
	5.16847	0.000547879	0.000903189		5.16801	0.00104	0.00304
	5.16896	0.000381793	0.000695602		5.1685	0.00103	0.00284
	5.16945	0.000523596	0.000840766		5.16898	0.00104	0.00311
	5.16994	0.000636662	0.000721385		5.16947	0.00099063	0.00275
	5.17043	0.000615332	0.000847226		5.16996	0.00103	0.00291
	5.17092	0.000413785	0.000692687		5.17045	0.000987741	0.00255
	5.17141	0.000428859	0.000842275		5.17094	0.00103	0.00282
	5.1719	0.000373894	0.000717186		5.17143	0.00103	0.00257
	5.17239	0.00042409	0.000840361		5.17192	0.000991017	0.00288
	5.17288	0.000419684	0.000740913		5.17241	0.00103	0.00265
	5.17337	0.000429644	0.00089665		5.1729	0.00101	0.00304
	5.17386	0.00047286	0.000698292		5.17339	0.00101	0.00285
	5.17435	0.000362774	0.00088846		5.17388	0.000997411	0.00312
	5.17483	0.000465345	0.000698496		5.17437	0.00103	0.00278
	5.17532	0.000358923	0.000869145		5.17486	0.00104	0.00291
	5.17581	0.000366253	0.000694428		5.17535	0.00103	0.00257
	5.1763	0.000394749	0.000858203		5.17583	0.00106	0.00277
	5.17679	0.000514356	0.00071896		5.17632	0.00102	0.00248
	5.17728	0.000453932	0.000845194		5.17681	0.00102	0.00276
	5.17777	0.000323576	0.00069066		5.1773	0.00101	0.00252
	5.17826	0.00030266	0.00083993		5.17779	0.00101	0.00282
	5.17875	0.000388601	0.000677586		5.17828	0.000976852	0.00259
	5.17924	0.00035713	0.000843067		5.17877	0.00105	0.00286
	5.17973	0.000344462	0.000671827		5.17926	0.00103	0.00259
	5.18022	0.000314983	0.000848543		5.17975	0.00102	0.00279
	5.18071	0.000256132	0.000649329		5.18024	0.000999663	0.00248
	5.18119	0.000381055	0.000833543		5.18073	0.00103	0.00272
	5.18168	0.000410931	0.000703681		5.18122	0.00103	0.00246
	5.18217	0.000396332	0.00085698		5.18171	0.00106	0.00274
	5.18266	0.000427928	0.000695		5.18219	0.000986791	0.00248
	5.18315	0.000430584	0.000842391		5.18268	0.001	0.00276
	5.18364	0.000382582	0.000654443		5.18317	0.000996282	0.00249
	5.18413	0.000400488	0.00080477		5.18366	0.00103	0.00276
	5.18462	0.000399449	0.000647404		5.18415	0.001	0.00248
	5.18511	0.000226287	0.000851918		5.18464	0.000988033	0.00275
	5.1856	0.000269576	0.000682812		5.18513	0.000956483	0.00249
	5.18609	0.000523536	0.00083116		5.18562	0.00103	0.00276
	5.18658	0.000471571	0.000740901		5.18611	0.000992849	0.0025
	5.18707	0.00044921	0.000867386		5.1866	0.00101	0.00277
	5.18756	0.000461706	0.000656408		5.18709	0.00103	0.00249
	5.18804	0.000427333	0.000868824		5.18758	0.001	0.00277
	5.18853	0.000265282	0.000641996		5.18807	0.000976866	0.0025
	5.18902	0.000358272	0.000875875		5.18856	0.000994889	0.00276
	5.18951	0.000208027	0.00070546		5.18904	0.00101	0.00249
	5.19	0.000385673	0.000825871		5.18953	0.000996136	0.00274
	5.19049	0.000493548	0.000661512		5.19002	0.00101	0.00247
	5.19098	0.000471204	0.000873547		5.19051	0.00103	0.00275
	5.19147	0.000390541	0.000627471		5.191	0.000999913	0.0025
	5.19196	0.000415618	0.000857884		5.19149	0.001	0.00276
	5.19245	0.000272224	0.000662124		5.19198	0.00103	0.00251
	5.19294	0.000370931	0.000852702		5.19247	0.00104	0.00278
	5.19343	0.0003249	0.000668525		5.19296	0.00102	0.0025
	5.19392	0.000420063	0.000850897		5.19345	0.00104	0.00275
	5.19441	0.000416679	0.000709052		5.19394	0.00105	0.00249
	5.19489	0.000410332	0.000872403		5.19443	0.000991291	0.00274
	5.19538	0.000349834	0.000675473		5.19492	0.001	0.00249
	5.19587	0.000480556	0.000895738		5.19541	0.000994016	0.00275
	5.19636	0.000426488	0.000664644		5.19589	0.000972381	0.0025
	5.19685	0.000391774	0.000799909		5.19638	0.001	0.00277
	5.19734	0.000283283	0.000672132		5.19687	0.000987981	0.00252
	5.19783	0.000510083	0.000850212		5.19736	0.00105	0.00279
	5.19832	0.000413255	0.000686322		5.19785	0.000994875	0.00253
	5.19881	0.000422978	0.000870278		5.19834	0.000992906	0.00277
	5.1993	0.000206927	0.000714748		5.19883	0.00101	0.00251
	5.19979	0.000451267	0.000848326		5.19932	0.000999488	0.00275
	5.20028	0.000505176	0.000696517		5.19981	0.00102	0.00248
	5.20077	0.000457416	0.000859473		5.2003	0.00102	0.00273
	5.20126	0.000423034	0.000637968		5.20079	0.00103	0.00248
	5.20174	0.000493742	0.000852371		5.20128	0.001	0.00276
	5.20223	0.000493017	0.000698136		5.20177	0.00104	0.00248
	5.20272	0.000359648	0.000849691		5.20226	0.00101	0.00277
	5.20321	0.000543801	0.000753034		5.20274	0.00103	0.00253
	5.2037	0.000555175	0.000840292		5.20323	0.00103	0.00279
	5.20419	0.000249876	0.000686678		5.20372	0.00104	0.00253
	5.20468	0.000531159	0.000885894		5.20421	0.00103	0.00277
	5.20517	0.00039775	0.00066656		5.2047	0.00104	0.0025
	5.20566	0.000426302	0.000864351		5.20519	0.00109	0.00275
	5.20615	0.000446792	0.000717124		5.20568	0.00105	0.00249
	5.20664	0.00028277	0.00078986		5.20617	0.00113	0.00274
	5.20713	0.000283499	0.000715478		5.20666	0.00109	0.0025
	5.20762	0.000573146	0.000829098		5.20715	0.00106	0.00275
	5.2081	0.00051627	0.000685898		5.20764	0.00104	0.00252
	5.20859	0.00040571	0.000824645		5.20813	0.00104	0.00277
	5.20908	0.000373152	0.00066227		5.20862	0.00101	0.00252
	5.20957	0.0003093	0.000811827		5.20911	0.00105	0.00276
	5.21006	0.000522126	0.00067952		5.20959	0.001	0.0025
	5.21055	0.000380559	0.000820512		5.21008	0.00106	0.00275
	5.21104	0.000454195	0.000696379		5.21057	0.00101	0.0025
	5.21153	0.00047045	0.000819392		5.21106	0.000980587	0.00275
	5.21202	0.000426897	0.000639045		5.21155	0.00102	0.0025
	5.21251	0.00041432	0.000810422		5.21204	0.000997699	0.00277
	5.213	0.000489184	0.000694411		5.21253	0.00101	0.00253
	5.21349	0.000285396	0.000818285		5.21302	0.00107	0.00278
	5.21398	0.000299129	0.000651933		5.21351	0.00102	0.00253
	5.21447	0.000499666	0.000737706		5.214	0.00104	0.00275
	5.21495	0.000299508	0.000642547		5.21449	0.000983373	0.0025
	5.21544	0.000526912	0.000836289		5.21498	0.00104	0.00274
	5.21593	0.00051148	0.000662346		5.21547	0.00105	0.00249
	5.21642	0.000427449	0.000838279		5.21595	0.00102	0.00274
	5.21691	0.000532387	0.000677903		5.21644	0.00107	0.0025
	5.2174	0.000575884	0.000844643		5.21693	0.00101	0.00277
	5.21789	0.000407327	0.000623523		5.21742	0.00104	0.00255
	5.21838	0.000498523	0.000853557		5.21791	0.00106	0.0028
	5.21887	0.000432326	0.000741039		5.2184	0.00104	0.00253
	5.21936	0.000490896	0.000823011		5.21889	0.00102	0.00278
	5.21985	0.000377239	0.000719457		5.21938	0.00104	0.0025
	5.22034	0.000417722	0.00084341		5.21987	0.00107	0.00274
	5.22083	0.000366521	0.000657216		5.22036	0.00102	0.00249
	5.22132	0.00044962	0.000855385		5.22085	0.00102	0.00276
	5.2218	0.000471338	0.000669254		5.22134	0.00102	0.00252
	5.22229	0.000372001	0.000789552		5.22183	0.00103	0.00279
	5.22278	0.000278687	0.000612429		5.22232	0.001	0.00254
	5.22327	0.000348489	0.000772453		5.2228	0.00105	0.00278
	5.22376	0.000331794	0.00063916		5.22329	0.00101	0.00253
	5.22425	0.000439078	0.000799418		5.22378	0.00103	0.00279
	5.22474	0.000358001	0.000722743		5.22427	0.00102	0.00251
	5.22523	0.000413734	0.000830639		5.22476	0.00102	0.00273
	5.22572	0.000378636	0.000661656		5.22525	0.00103	0.00249
	5.22621	0.000346018	0.000788562		5.22574	0.00105	0.00272
	5.2267	0.000499511	0.000659152		5.22623	0.00102	0.00247
	5.22719	0.000284542	0.000806631		5.22672	0.00105	0.00273
	5.22768	0.000524221	0.000677444		5.22721	0.00101	0.00249
	5.22817	0.000246599	0.000815046		5.2277	0.001	0.00275
	5.22865	0.00040007	0.000687254		5.22819	0.00102	0.00249
	5.22914	0.000418041	0.000772665		5.22868	0.00104	0.00275
	5.22963	0.000411893	0.00064796		5.22917	0.00104	0.00248
	5.23012	0.000596623	0.000777742		5.22965	0.00104	0.00273
	5.23061	0.000466927	0.00062581		5.23014	0.00104	0.00248
	5.2311	0.000427031	0.000788839		5.23063	0.00101	0.00274
	5.23159	0.000278583	0.000669153		5.23112	0.00106	0.0025
	5.23208	0.000434038	0.000794871		5.23161	0.00101	0.00275
	5.23257	0.000464181	0.000682998		5.2321	0.00101	0.00251
	5.23306	0.000449348	0.000826453		5.23259	0.00101	0.00275
	5.23355	0.000155295	0.000687328		5.23308	0.00101	0.00252
	5.23404	0.000461585	0.000881464		5.23357	0.00102	0.00279
	5.23453	0.000401579	0.000646043		5.23406	0.00101	0.00256
	5.23502	0.000421434	0.000878725		5.23455	0.000987811	0.00283
	5.2355	0.000398509	0.000683462		5.23504	0.00103	0.00258
	5.23599	0.000494289	0.000852986		5.23553	0.00105	0.00289
	5.23648	0.000274746	0.000697618		5.23602	0.00104	0.00272
	5.23697	0.00029129	0.00078908		5.2365	0.00101	0.00315
	5.23746	0.000316703	0.000624093		5.23699	0.00104	0.0032
	5.23795	0.000474973	0.00085627		5.23748	0.00105	0.00379
	5.23844	0.000328478	0.000748591		5.23797	0.00102	0.00394
	5.23893	0.000340047	0.00083501		5.23846	0.00107	0.00471
	5.23942	0.000533875	0.00067851		5.23895	0.00105	0.00464
	5.23991	0.000404515	0.000835758		5.23944	0.00104	0.00435
	5.2404	0.000331199	0.000717463		5.23993	0.00106	0.00348
	5.24089	0.000513049	0.000814062		5.24042	0.00106	0.00343
	5.24138	0.000409025	0.0007085		5.24091	0.00104	0.0031
	5.24186	0.000509928	0.000809298		5.2414	0.00102	0.00347
	5.24235	0.000312422	0.000674375		5.24189	0.00104	0.00354
	5.24284	0.00033924	0.00086327		5.24238	0.00102	0.00435
	5.24333	0.000409185	0.000701436		5.24286	0.00104	0.0048
	5.24382	0.000404028	0.000885187		5.24335	0.00102	0.00578
	5.24431	0.00042187	0.000719795		5.24384	0.00102	0.00642
	5.2448	0.000414449	0.000887138		5.24433	0.00103	0.00691
	5.24529	0.000433343	0.000661629		5.24482	0.00102	0.00539
	5.24578	0.000326616	0.000849751		5.24531	0.00102	0.00428
	5.24627	0.000304432	0.000763462		5.2458	0.00101	0.00343
	5.24676	0.000532569	0.000977512		5.24629	0.00103	0.0034
	5.24725	0.000326327	0.000917429		5.24678	0.000985384	0.00311
	5.24774	0.000417632	0.00116		5.24727	0.00103	0.00347
	5.24823	0.000397699	0.00112		5.24776	0.00102	0.00346
	5.24871	0.000393331	0.00129		5.24825	0.000990616	0.00402
	5.2492	0.000344164	0.00122		5.24874	0.00101	0.00408
	5.24969	0.00043133	0.00165		5.24923	0.00105	0.00477
	5.25018	0.000308274	0.00167		5.24971	0.00103	0.00462
	5.25067	0.000456083	0.00174		5.2502	0.00107	0.00398
	5.25116	0.000361808	0.00134		5.25069	0.00105	0.00308
	5.25165	0.000461546	0.00124		5.25118	0.00108	0.00304
	5.25214	0.000580463	0.00099439		5.25167	0.00103	0.00268
	5.25263	0.000492405	0.0013		5.25216	0.00104	0.00286
	5.25312	0.000305907	0.00131		5.25265	0.00104	0.0026
	5.25361	0.000363244	0.00169		5.25314	0.00103	0.00283
	5.2541	0.000356358	0.0016		5.25363	0.00103	0.00259
	5.25459	0.00046929	0.00189		5.25412	0.00104	0.00282
	5.25508	0.000322058	0.00219		5.25461	0.001	0.00256
	5.25556	0.000326823	0.00275		5.2551	0.001	0.0028
	5.25605	0.00063946	0.00247		5.25559	0.00104	0.00255
	5.25654	0.000417614	0.00194		5.25608	0.00104	0.00277
	5.25703	0.000320532	0.00126		5.25656	0.00101	0.00254
	5.25752	0.000604971	0.00119		5.25705	0.001	0.00277
	5.25801	0.000271491	0.00103		5.25754	0.000983179	0.00253
	5.2585	0.000475594	0.00125		5.25803	0.00105	0.00278
	5.25899	0.000372587	0.00117		5.25852	0.00102	0.00255
	5.25948	0.000304117	0.00132		5.25901	0.000998955	0.00278
	5.25997	0.000479681	0.0012		5.2595	0.001	0.00254
	5.26046	0.000297913	0.00153		5.25999	0.00106	0.00278
	5.26095	0.000368879	0.00174		5.26048	0.00101	0.00254
	5.26144	0.000362618	0.00171		5.26097	0.000992127	0.00277
	5.26193	0.000291764	0.00117		5.26146	0.00103	0.00254
	5.26241	0.000240934	0.00104		5.26195	0.000995088	0.00277
	5.2629	0.000377425	0.000792656		5.26244	0.00101	0.00254
	5.26339	0.000465522	0.000836311		5.26293	0.00101	0.00278
	5.26388	0.0004188	0.000727399		5.26341	0.00101	0.00255
	5.26437	0.000513067	0.000889086		5.2639	0.00104	0.00278
	5.26486	0.000321532	0.000740625		5.26439	0.00103	0.00253
	5.26535	0.000594985	0.000871785		5.26488	0.00105	0.00277
	5.26584	0.00028343	0.000716607		5.26537	0.00102	0.00253
	5.26633	0.000440622	0.000887554		5.26586	0.00102	0.00276
	5.26682	0.000336102	0.000758815		5.26635	0.00102	0.00252
	5.26731	0.000273151	0.000871484		5.26684	0.00105	0.00276
	5.2678	0.000355039	0.0006764		5.26733	0.00102	0.00254
	5.26829	0.000547384	0.000882446		5.26782	0.00106	0.00277
	5.26877	0.000437707	0.000753073		5.26831	0.00102	0.00252
	5.26926	0.000575716	0.000874212		5.2688	0.001	0.00277
	5.26975	0.000379551	0.000693319		5.26929	0.00103	0.00253
	5.27024	0.000374782	0.000840006		5.26978	0.001	0.00277
	5.27073	0.000264842	0.000732053		5.27026	0.00104	0.00255
	5.27122	0.000504547	0.000845677		5.27075	0.00102	0.00278
	5.27171	0.000432572	0.000726484		5.27124	0.00103	0.00255
	5.2722	0.000496411	0.00082356		5.27173	0.00102	0.00278
	5.27269	0.000463926	0.000762596		5.27222	0.00102	0.00255
	5.27318	0.000523035	0.000834868		5.27271	0.00101	0.00279
	5.27367	0.00037479	0.000685029		5.2732	0.000996131	0.00256
	5.27416	0.000496768	0.000893636		5.27369	0.00102	0.00279
	5.27465	0.000386479	0.000686472		5.27418	0.00104	0.00257
	5.27514	0.000333696	0.000851417		5.27467	0.00101	0.0028
	5.27562	0.000457674	0.000734144		5.27516	0.00101	0.00256
	5.27611	0.00036596	0.000826577		5.27565	0.00101	0.0028
	5.2766	0.000377106	0.000682744		5.27614	0.00099921	0.00255
	5.27709	0.000262798	0.000863754		5.27662	0.000987896	0.00278
	5.27758	0.000544025	0.000754913		5.27711	0.000979912	0.00256
	5.27807	0.000497256	0.000869069		5.2776	0.000969652	0.00278
	5.27856	0.000404076	0.000706859		5.27809	0.000982353	0.00255
	5.27905	0.00040458	0.000844701		5.27858	0.001	0.00276
	5.27954	0.000432554	0.000765613		5.27907	0.00101	0.00252
	5.28003	0.000468837	0.000925864		5.27956	0.00101	0.00274
	5.28052	0.000500684	0.000769675		5.28005	0.000997533	0.00249
	5.28101	0.000504223	0.000860332		5.28054	0.00102	0.00272
	5.2815	0.000531538	0.000748981		5.28103	0.001	0.00248
	5.28199	0.000473002	0.000843902		5.28152	0.001	0.0027
	5.28247	0.000428721	0.000766199		5.28201	0.00101	0.00248
	5.28296	0.000450663	0.000940295		5.2825	0.00104	0.00271
	5.28345	0.000406507	0.000789564		5.28299	0.000976243	0.00248
	5.28394	0.000612874	0.000899912		5.28347	0.00102	0.0027
	5.28443	0.000351537	0.000787142		5.28396	0.000991102	0.00247
	5.28492	0.000394952	0.000869727		5.28445	0.000992023	0.0027
	5.28541	0.000485373	0.000727082		5.28494	0.000984568	0.00248
	5.2859	0.00052504	0.000875472		5.28543	0.00101	0.00271
	5.28639	0.000397095	0.000712771		5.28592	0.000989237	0.00247
	5.28688	0.000370535	0.000812839		5.28641	0.00103	0.00269
	5.28737	0.000395741	0.000754489		5.2869	0.001	0.00246
	5.28786	0.000496781	0.000892176		5.28739	0.000998652	0.0027
	5.28835	0.000455359	0.00073549		5.28788	0.001	0.00246
	5.28884	0.000265385	0.000882127		5.28837	0.00104	0.00271
	5.28932	0.000393245	0.000773073		5.28886	0.001	0.0025
	5.28981	0.000375709	0.000906824		5.28935	0.001	0.00272
	5.2903	0.000319635	0.000797494		5.28984	0.00101	0.00248
	5.29079	0.00049892	0.000941183		5.29032	0.000989705	0.0027
	5.29128	0.000554701	0.000888795		5.29081	0.000968674	0.00248
	5.29177	0.000356134	0.00109		5.2913	0.001	0.00271
	5.29226	0.000363015	0.000984057		5.29179	0.00101	0.0025
	5.29275	0.000486951	0.00117		5.29228	0.00103	0.00271
	5.29324	0.000390325	0.0011		5.29277	0.000995451	0.00248
	5.29373	0.000557111	0.00151		5.29326	0.000984077	0.00272
	5.29422	0.000397974	0.00107		5.29375	0.0009612	0.00257
	5.29471	0.00027619	0.000959401		5.29424	0.00102	0.00292
	5.2952	0.000357966	0.000786328		5.29473	0.00102	0.00289
	5.29569	0.000415182	0.00086284		5.29522	0.00104	0.00319
	5.29617	0.000351593	0.000724862		5.29571	0.00101	0.00335
	5.29666	0.000622308	0.000849104		5.2962	0.00106	0.00386
	5.29715	0.000630703	0.000687574		5.29669	0.00104	0.00284
	5.29764	0.000524562	0.000797508		5.29717	0.001	0.0028
	5.29813	0.000396845	0.000660823		5.29766	0.00103	0.00249
	5.29862	0.000426082	0.000835659		5.29815	0.00104	0.00271
	5.29911	0.000376403	0.000636959		5.29864	0.00102	0.00244
	5.2996	0.000437452	0.000797849		5.29913	0.000998652	0.00268
	5.30009	0.000508009	0.000680714		5.29962	0.00103	0.00243
	5.30058	0.00034908	0.000791576		5.30011	0.00105	0.00267
	5.30107	0.000267796	0.000630672		5.3006	0.00101	0.00244
	5.30156	0.000424677	0.000787764		5.30109	0.00103	0.00267
	5.30205	0.000423922	0.000706624		5.30158	0.000988746	0.00244
	5.30253	0.000550242	0.000781986		5.30207	0.00103	0.00267
	5.30302	0.000410884	0.000662077		5.30256	0.00106	0.00244
	5.30351	0.000476197	0.000750679		5.30305	0.00103	0.00267
	5.304	0.000406788	0.000697428		5.30353	0.00102	0.00245
	5.30449	0.000365201	0.000804202		5.30402	0.00103	0.00269
	5.30498	0.000408064	0.00064257		5.30451	0.000980719	0.00244
	5.30547	0.000556938	0.000753526		5.305	0.00102	0.00267
	5.30596	0.000480565	0.000697219		5.30549	0.000974213	0.00244
	5.30645	0.000290872	0.00075418		5.30598	0.00099665	0.00266
	5.30694	0.000358096	0.000672706		5.30647	0.00101	0.00243
	5.30743	0.000359229	0.000774343		5.30696	0.00101	0.00266
	5.30792	0.000363606	0.000676928		5.30745	0.000998818	0.00242
	5.30841	0.000313172	0.000804306		5.30794	0.000973476	0.00267
	5.3089	0.000385557	0.000638658		5.30843	0.00102	0.00243
	5.30938	0.000407659	0.000832079		5.30892	0.000993671	0.00265
	5.30987	0.000377766	0.000670809		5.30941	0.00102	0.00244
	5.31036	0.000548699	0.000798032		5.3099	0.001	0.00266
	5.31085	0.00036289	0.000666462		5.31038	0.000997689	0.00243
	5.31134	0.000340461	0.000813145		5.31087	0.00102	0.00268
	5.31183	0.000465215	0.000678266		5.31136	0.000994861	0.00243
	5.31232	0.000346463	0.000817083		5.31185	0.000980327	0.00265
	5.31281	0.000356668	0.000703985		5.31234	0.000968358	0.00242
	5.3133	0.000492543	0.000786417		5.31283	0.00101	0.00266
	5.31379	0.000506151	0.000652098		5.31332	0.000984657	0.00244
	5.31428	0.000368426	0.000812909		5.31381	0.00099547	0.00266
	5.31477	0.000496669	0.000653878		5.3143	0.00096985	0.00243
	5.31526	0.00029342	0.000819461		5.31479	0.00102	0.00267
	5.31575	0.000459494	0.000714466		5.31528	0.000997	0.00245
	5.31623	0.000325534	0.000806215		5.31577	0.00101	0.00267
	5.31672	0.000311702	0.000680824		5.31626	0.00101	0.00244
	5.31721	0.000477969	0.000752715		5.31675	0.001	0.00267
	5.3177	0.000367159	0.000739445		5.31723	0.00101	0.00245
	5.31819	0.000458489	0.000762705		5.31772	0.00101	0.00267
	5.31868	0.000318001	0.000740454		5.31821	0.000982981	0.00244
	5.31917	0.000387273	0.000817818		5.3187	0.000995616	0.00267
	5.31966	0.000371764	0.000663771		5.31919	0.00101	0.00245
	5.32015	0.000474727	0.000783211		5.31968	0.00103	0.00269
	5.32064	0.000393089	0.000725639		5.32017	0.00102	0.00245
	5.32113	0.00034958	0.000785506		5.32066	0.00101	0.00267
	5.32162	0.000349783	0.000671426		5.32115	0.001	0.00244
	5.32211	0.00048495	0.000795392		5.32164	0.000992637	0.00268
	5.3226	0.000302699	0.000727947		5.32213	0.000989393	0.00244
	5.32308	0.000538161	0.000801928		5.32262	0.00101	0.00269
	5.32357	0.00037683	0.000718799		5.32311	0.000965034	0.00245
	5.32406	0.000239295	0.000774886		5.3236	0.000995635	0.00268
	5.32455	0.000361153	0.000619951		5.32408	0.00103	0.00245
	5.32504	0.000419943	0.000797063		5.32457	0.001	0.00268
	5.32553	0.000307347	0.000701768		5.32506	0.000972324	0.00245
	5.32602	0.000524087	0.000758859		5.32555	0.000977627	0.00268
	5.32651	0.000291381	0.000723743		5.32604	0.001	0.00246
	5.327	0.000443898	0.000774777		5.32653	0.000974671	0.00268
	5.32749	0.00049372	0.000711945		5.32702	0.000994304	0.00246
	5.32798	0.000275229	0.000797419		5.32751	0.000987207	0.00269
	5.32847	0.0004318	0.00064586		5.328	0.000989601	0.00246
	5.32896	0.000449749	0.000820904		5.32849	0.00102	0.00269
	5.32945	0.00025142	0.000694704		5.32898	0.000999073	0.00246
	5.32993	0.000420848	0.000805404		5.32947	0.00104	0.00268
	5.33042	0.000427704	0.00069977		5.32996	0.00101	0.00246
	5.33091	0.000235578	0.000829674		5.33045	0.00101	0.00267
	5.3314	0.000425936	0.000688705		5.33093	0.001	0.00246
	5.33189	0.000388131	0.000773619		5.33142	0.00104	0.00268
	5.33238	0.000337542	0.00074102		5.33191	0.00101	0.00244
	5.33287	0.000556248	0.000812416		5.3324	0.00105	0.00267
	5.33336	0.000353202	0.000719252		5.33289	0.000972296	0.00245
	5.33385	0.000251446	0.000815724		5.33338	0.00105	0.00267
	5.33434	0.000363157	0.000687316		5.33387	0.00101	0.00244
	5.33483	0.000506526	0.000829016		5.33436	0.00103	0.00268
	5.33532	0.000429605	0.0007274		5.33485	0.00103	0.00244
	5.33581	0.0003851	0.000777747		5.33534	0.00101	0.00267
	5.33629	0.000391084	0.00068892		5.33583	0.00104	0.00245
	5.33678	0.000464224	0.000780901		5.33632	0.00102	0.00267
	5.33727	0.000319493	0.000654733		5.33681	0.001	0.00245
	5.33776	0.000283835	0.000781868		5.33729	0.000994696	0.00267
	5.33825	0.00044032	0.000699189		5.33778	0.000984331	0.00243
	5.33874	0.000398682	0.000775818		5.33827	0.00103	0.00268
	5.33923	0.000518909	0.000673359		5.33876	0.00101	0.00243
	5.33972	0.000426923	0.000813081		5.33925	0.00103	0.00267
	5.34021	0.000331893	0.000672135		5.33974	0.000992736	0.00244
	5.3407	0.000340814	0.000807226		5.34023	0.00102	0.00267
	5.34119	0.000417489	0.000692283		5.34072	0.00104	0.00245
	5.34168	0.000465983	0.000801422		5.34121	0.001	0.00267
	5.34217	0.000404554	0.000664383		5.3417	0.001	0.00244
	5.34266	0.000388221	0.000778732		5.34219	0.00102	0.00268
	5.34314	0.000518413	0.000702258		5.34268	0.001	0.00244
	5.34363	0.000309498	0.000812468		5.34317	0.000990795	0.00267
	5.34412	0.000538803	0.000697028		5.34366	0.00102	0.00245
	5.34461	0.000403584	0.000815498		5.34414	0.00102	0.00267
	5.3451	0.000515442	0.000661909		5.34463	0.000990932	0.00244
	5.34559	0.000553825	0.000776182		5.34512	0.00102	0.00267
	5.34608	0.000541119	0.000668256		5.34561	0.00102	0.00244
	5.34657	0.000350727	0.000809558		5.3461	0.000982986	0.00267
	5.34706	0.000381215	0.000726734		5.34659	0.000996872	0.00245
	5.34755	0.000377084	0.000746558		5.34708	0.00102	0.00267
	5.34804	0.000473058	0.000689955		5.34757	0.00102	0.00244
	5.34853	0.000489348	0.000792368		5.34806	0.000996292	0.00266
	5.34902	0.000346743	0.000669691		5.34855	0.00101	0.00245
	5.34951	0.000439457	0.000732018		5.34904	0.00104	0.00267
	5.34999	0.000203616	0.000683568		5.34953	0.00103	0.00243
	5.35048	0.000432813	0.000820716		5.35002	0.00103	0.00266
	5.35097	0.00041761	0.000659127		5.35051	0.00104	0.00245
	5.35146	0.000458916	0.00079345		5.35099	0.00101	0.00266
	5.35195	0.000302945	0.000752249		5.35148	0.00103	0.00244
	5.35244	0.000427885	0.000764871		5.35197	0.000979869	0.00267
	5.35293	0.000259133	0.000677676		5.35246	0.000997241	0.00244
	5.35342	0.000339676	0.00075907		5.35295	0.000996971	0.00265
	5.35391	0.000194324	0.000675605		5.35344	0.000996221	0.00242
	5.3544	0.000368633	0.000759216		5.35393	0.00102	0.00265
	5.35489	0.00036665	0.000703189		5.35442	0.00101	0.00242
	5.35538	0.000490327	0.000786171		5.35491	0.001	0.00265
	5.35587	0.000635648	0.000712508		5.3554	0.000996386	0.00243
	5.35636	0.000448456	0.000784473		5.35589	0.00103	0.00266
	5.35684	0.000419188	0.000701679		5.35638	0.000989695	0.00245
	5.35733	0.000377313	0.000772743		5.35687	0.00099665	0.00265
	5.35782	0.000374709	0.000725823		5.35736	0.00103	0.00243
	5.35831	0.000482415	0.000750166		5.35784	0.000990295	0.00266
	5.3588	0.000307916	0.000694462		5.35833	0.000992174	0.00243
	5.35929	0.000570231	0.000747307		5.35882	0.000976985	0.00267
	5.35978	0.00048063	0.000618609		5.35931	0.00098869	0.00244
	5.36027	0.00049798	0.000762633		5.3598	0.00101	0.00267
	5.36076	0.000322903	0.000671044		5.36029	0.000984993	0.00244
	5.36125	0.000434309	0.000782549		5.36078	0.00104	0.00267
	5.36174	0.00045147	0.000689057		5.36127	0.00102	0.00246
	5.36223	0.000339107	0.00078674		5.36176	0.00102	0.00267
	5.36272	0.000442182	0.000702502		5.36225	0.00102	0.00246
	5.3632	0.00042171	0.000793178		5.36274	0.00103	0.00268
	5.36369	0.000321386	0.00070308		5.36323	0.00102	0.00245
	5.36418	0.000376442	0.000778688		5.36372	0.00102	0.0027
	5.36467	0.000507526	0.000705073		5.36421	0.00101	0.00244
	5.36516	0.000379055	0.000793141		5.36469	0.00101	0.00269
	5.36565	0.000450789	0.000691652		5.36518	0.000979468	0.00246
	5.36614	0.000427617	0.00080123		5.36567	0.00102	0.00269
	5.36663	0.000402622	0.000665876		5.36616	0.00103	0.00245
	5.36712	0.000454928	0.000776791		5.36665	0.000998955	0.00269
	5.36761	0.000304523	0.000677169		5.36714	0.000997921	0.00246
	5.3681	0.00041376	0.000809772		5.36763	0.00101	0.00268
	5.36859	0.000562845	0.000641971		5.36812	0.000989667	0.00246
	5.36908	0.000479604	0.000744529		5.36861	0.00101	0.00267
	5.36957	0.000423297	0.000680632		5.3691	0.00101	0.00246
	5.37005	0.000503676	0.000777316		5.36959	0.000997104	0.00268
	5.37054	0.000428484	0.000698533		5.37008	0.000994096	0.00246
	5.37103	0.000389868	0.000790836		5.37057	0.000993293	0.00268
	5.37152	0.000432955	0.000624362		5.37105	0.000999616	0.00245
	5.37201	0.000412712	0.000754706		5.37154	0.00102	0.00268
	5.3725	0.000315634	0.000740451		5.37203	0.000983297	0.00245
	5.37299	0.000443804	0.000808471		5.37252	0.000994918	0.00268
	5.37348	0.000269016	0.000706568		5.37301	0.00102	0.00246
	5.37397	0.000415092	0.000874496		5.3735	0.00103	0.00267
	5.37446	0.000524333	0.000803571		5.37399	0.00102	0.00246
	5.37495	0.000338275	0.000824883		5.37448	0.00103	0.00267
	5.37544	0.000484765	0.000701637		5.37497	0.00099928	0.00245
	5.37593	0.000542585	0.000824756		5.37546	0.001	0.00267
	5.37642	0.000517779	0.000716227		5.37595	0.000999351	0.00245
	5.3769	0.000244517	0.000756339		5.37644	0.00102	0.00266
	5.37739	0.000523411	0.000733974		5.37693	0.00101	0.00245
	5.37788	0.000352934	0.000746911		5.37742	0.001	0.00266
	5.37837	0.00045999	0.000692194		5.3779	0.00102	0.00243
	5.37886	0.000444588	0.000804239		5.37839	0.00101	0.00266
	5.37935	0.000379068	0.000713988		5.37888	0.00102	0.00245
	5.37984	0.000574435	0.000760659		5.37937	0.00104	0.00266
	5.38033	0.000460684	0.000721757		5.37986	0.00103	0.00244
	5.38082	0.00052144	0.000740886		5.38035	0.00103	0.00266
	5.38131	0.000383918	0.000684092		5.38084	0.00101	0.00244
	5.3818	0.000581998	0.000785309		5.38133	0.00103	0.00267
	5.38229	0.000469411	0.000736935		5.38182	0.00101	0.00246
	5.38278	0.000427406	0.0007688		5.38231	0.00103	0.00268
	5.38327	0.000446089	0.000703261		5.3828	0.000976031	0.00246
	5.38375	0.000449857	0.000782123		5.38329	0.001	0.00267
	5.38424	0.000442195	0.000703562		5.38378	0.000991301	0.00245
	5.38473	0.000434025	0.000756879		5.38427	0.00102	0.00267
	5.38522	0.000397272	0.000705902		5.38475	0.00097994	0.00244
	5.38571	0.000310072	0.000756803		5.38524	0.00102	0.00267
	5.3862	0.000365197	0.000646459		5.38573	0.000979969	0.00245
	5.38669	0.000335252	0.000786882		5.38622	0.00102	0.00268
	5.38718	0.000508794	0.000747413		5.38671	0.001	0.00247
	5.38767	0.000341094	0.000804538		5.3872	0.00104	0.00268
	5.38816	0.000394594	0.000701146		5.38769	0.001	0.00246
	5.38865	0.000514494	0.000807257		5.38818	0.000985847	0.00267
	5.38914	0.000477629	0.000710445		5.38867	0.00104	0.00246
	5.38963	0.000318579	0.000745029		5.38916	0.00104	0.00268
	5.39012	0.000554757	0.000695202		5.38965	0.000988109	0.00247
	5.3906	0.0003456	0.000730892		5.39014	0.001	0.00269
	5.39109	0.000471118	0.000757876		5.39063	0.00102	0.00248
	5.39158	0.000389209	0.000781832		5.39112	0.00102	0.00269
	5.39207	0.000344315	0.000698584		5.3916	0.000999767	0.00248
	5.39256	0.000349735	0.000696754		5.39209	0.00102	0.00271
	5.39305	0.000325094	0.000675037		5.39258	0.00102	0.0025
	5.39354	0.000656095	0.000800148		5.39307	0.00104	0.0027
	5.39403	0.000527839	0.000732608		5.39356	0.00102	0.00251
	5.39452	0.000394025	0.000722526		5.39405	0.00107	0.00272
	5.39501	0.000416019	0.000726696		5.39454	0.00101	0.0025
	5.3955	0.000395707	0.000803181		5.39503	0.00103	0.0027
	5.39599	0.000616517	0.000665906		5.39552	0.00104	0.00248
	5.39648	0.000497234	0.000767908		5.39601	0.00103	0.00269
	5.39696	0.000393038	0.000745175		5.3965	0.001	0.00246
	5.39745	0.000475391	0.000768145		5.39699	0.000991197	0.00267
	5.39794	0.000387074	0.000718907		5.39748	0.00103	0.00245
	5.39843	0.000377886	0.000748745		5.39796	0.00102	0.00268
	5.39892	0.000415734	0.000728762		5.39845	0.00101	0.00245
	5.39941	0.000328983	0.000821037		5.39894	0.00102	0.00268
	5.3999	0.00037016	0.00069965		5.39943	0.000986518	0.00246
	5.40039	0.000590177	0.000777152		5.39992	0.00103	0.00268
	5.40088	0.000383078	0.000693234		5.40041	0.00105	0.00245
	5.40137	0.000265489	0.000780048		5.4009	0.000995003	0.00268
	5.40186	0.000395086	0.00072057		5.40139	0.00104	0.00244
	5.40235	0.000392593	0.000776508		5.40188	0.00101	0.00267
	5.40284	0.000214693	0.000712646		5.40237	0.00105	0.00244
	5.40333	0.000447516	0.00076792		5.40286	0.00101	0.00267
	5.40381	0.000429536	0.000676437		5.40335	0.000987962	0.00243
	5.4043	0.000558827	0.000745655		5.40384	0.00103	0.00265
	5.40479	0.000466401	0.000700657		5.40433	0.00101	0.00243
	5.40528	0.00035559	0.00078117		5.40481	0.001	0.00265
	5.40577	0.000320735	0.000712841		5.4053	0.00101	0.00243
	5.40626	0.000486416	0.000742273		5.40579	0.00103	0.00265
	5.40675	0.000463439	0.000671385		5.40628	0.000980417	0.00244
	5.40724	0.000504982	0.000770196		5.40677	0.00104	0.00265
	5.40773	0.00038651	0.000670963		5.40726	0.00097545	0.00244
	5.40822	0.000517404	0.000739561		5.40775	0.00101	0.00264
	5.40871	0.000481798	0.000690275		5.40824	0.00102	0.00242
	5.4092	0.000480354	0.000771442		5.40873	0.00101	0.00265
	5.40969	0.000377567	0.000728874		5.40922	0.00104	0.00243
	5.41018	0.000353499	0.00075576		5.40971	0.00102	0.00265
	5.41066	0.000429019	0.000701899		5.4102	0.00102	0.00243
	5.41115	0.000281291	0.000770657		5.41069	0.00105	0.00266
	5.41164	0.000416321	0.000718056		5.41118	0.000972069	0.00244
	5.41213	0.000441932	0.000796227		5.41166	0.00104	0.00266
	5.41262	0.000342069	0.000702612		5.41215	0.000998813	0.00244
	5.41311	0.000314164	0.000785989		5.41264	0.00101	0.00266
	5.4136	0.000271107	0.00068142		5.41313	0.00105	0.00244
	5.41409	0.000439832	0.000768687		5.41362	0.000994242	0.00265
	5.41458	0.000409569	0.000723728		5.41411	0.00102	0.00245
	5.41507	0.000427117	0.000740806		5.4146	0.00103	0.00265
	5.41556	0.000281916	0.00068347		5.41509	0.000998204	0.00243
	5.41605	0.000493254	0.000735927		5.41558	0.00102	0.00265
	5.41654	0.000320976	0.000706477		5.41607	0.001	0.00243
	5.41703	0.00039299	0.000789499		5.41656	0.00103	0.00264
	5.41751	0.00031663	0.000716905		5.41705	0.00101	0.00243
	5.418	0.000585404	0.000808989		5.41754	0.00102	0.00265
	5.41849	0.000450534	0.000732728		5.41803	0.00103	0.00244
	5.41898	0.000426018	0.000765414		5.41851	0.000994384	0.00265
	5.41947	0.000400053	0.000771901		5.419	0.000990536	0.00244
	5.41996	0.000351895	0.000787369		5.41949	0.00101	0.00266
	5.42045	0.000280093	0.000758139		5.41998	0.00099267	0.00244
	5.42094	0.000431507	0.000749971		5.42047	0.00103	0.00265
	5.42143	0.000410659	0.000694584		5.42096	0.001	0.00244
	5.42192	0.000319079	0.000737052		5.42145	0.00103	0.00267
	5.42241	0.000604229	0.000701166		5.42194	0.000978812	0.00244
	5.4229	0.000481565	0.000770602		5.42243	0.00101	0.00266
	5.42339	0.000470497	0.000633807		5.42292	0.000981517	0.00245
	5.42387	0.000320752	0.000800445		5.42341	0.00104	0.00268
	5.42436	0.000292446	0.000730379		5.4239	0.00102	0.00246
	5.42485	0.000436409	0.000777869		5.42439	0.000988557	0.00266
	5.42534	0.000306907	0.000715525		5.42488	0.00101	0.00245
	5.42583	0.000289445	0.000807936		5.42536	0.001	0.00266
	5.42632	0.000374756	0.000717761		5.42585	0.000996273	0.00243
	5.42681	0.000443398	0.00075856		5.42634	0.001	0.00264
	5.4273	0.000372609	0.000692838		5.42683	0.00101	0.00243
	5.42779	0.000383823	0.000817888		5.42732	0.000993156	0.00264
	5.42828	0.000492267	0.000679936		5.42781	0.000990843	0.00244
	5.42877	0.0004453	0.00079125		5.4283	0.00101	0.00265
	5.42926	0.000276372	0.000727594		5.42879	0.000992925	0.00244
	5.42975	0.000385466	0.000805105		5.42928	0.00101	0.00264
	5.43024	0.000277333	0.000706445		5.42977	0.000960902	0.00243
	5.43072	0.000418132	0.000820674		5.43026	0.00103	0.00266
	5.43121	0.000304165	0.000689252		5.43075	0.000979171	0.00243
	5.4317	0.000382064	0.000770523		5.43124	0.00103	0.00265
	5.43219	0.000452893	0.000663652		5.43172	0.00102	0.00245
	5.43268	0.000399643	0.000765392		5.43221	0.000996495	0.00268
	5.43317	0.000532383	0.000665545		5.4327	0.000984638	0.00248
	5.43366	0.000276729	0.000780989		5.43319	0.00102	0.00272
	5.43415	0.00053131	0.000658728		5.43368	0.00101	0.00251
	5.43464	0.000435805	0.000737638		5.43417	0.00101	0.00271
	5.43513	0.000438328	0.000728594		5.43466	0.000998194	0.00247
	5.43562	0.000479272	0.000754436		5.43515	0.000998917	0.00264
	5.43611	0.000499808	0.000700081		5.43564	0.001	0.00242
	5.4366	0.000469579	0.000752209		5.43613	0.00102	0.00262
	5.43709	0.000570632	0.000680315		5.43662	0.000996632	0.00241
	5.43757	0.000333859	0.000769351		5.43711	0.00107	0.00262
	5.43806	0.000433925	0.00071278		5.4376	0.000982868	0.00242
	5.43855	0.00038729	0.00077595		5.43809	0.00101	0.00262
	5.43904	0.000382388	0.000694376		5.43857	0.000989856	0.00241
	5.43953	0.000364054	0.000756698		5.43906	0.00101	0.00263
	5.44002	0.000514787	0.000716097		5.43955	0.00103	0.0024
	5.44051	0.000426039	0.000722639		5.44004	0.00101	0.00264
	5.441	0.000313836	0.000698199		5.44053	0.000999559	0.00241
	5.44149	0.000349088	0.000715964		5.44102	0.00103	0.00263
	5.44198	0.000275695	0.00071478		5.44151	0.00099436	0.00241
	5.44247	0.000349696	0.000744357		5.442	0.0009847	0.00263
	5.44296	0.000343406	0.000691631		5.44249	0.00102	0.00242
	5.44345	0.00057848	0.000790659		5.44298	0.000977121	0.00263
	5.44394	0.000464896	0.000707419		5.44347	0.00101	0.00241
	5.44442	0.00048429	0.00072391		5.44396	0.00101	0.00264
	5.44491	0.00048382	0.00065892		5.44445	0.001	0.00242
	5.4454	0.00050678	0.000714473		5.44494	0.000982131	0.00263
	5.44589	0.000243521	0.000686789		5.44542	0.000989336	0.00242
	5.44638	0.000298745	0.000720634		5.44591	0.000993086	0.00262
	5.44687	0.000456139	0.000656379		5.4464	0.00103	0.00242
	5.44736	0.00033639	0.000768008		5.44689	0.000992004	0.00264
	5.44785	0.000409047	0.000649367		5.44738	0.000991622	0.00241
	5.44834	0.000543387	0.000743367		5.44787	0.00101	0.00263
	5.44883	0.000485606	0.000708832		5.44836	0.00103	0.00241
	5.44932	0.000317695	0.000749362		5.44885	0.000980129	0.00263
	5.44981	0.000307912	0.000681565		5.44934	0.00103	0.00241
	5.4503	0.000411819	0.00073543		5.44983	0.00102	0.00263
	5.45079	0.000367784	0.000690358		5.45032	0.001	0.00241
	5.45127	0.000455036	0.000735687		5.45081	0.00105	0.00263
	5.45176	0.000411427	0.000734006		5.4513	0.00102	0.00242
	5.45225	0.000297184	0.000776987		5.45179	0.00104	0.00263
	5.45274	0.000332846	0.000691017		5.45227	0.001	0.00242
	5.45323	0.00036825	0.000734801		5.45276	0.00103	0.00263
	5.45372	0.000376295	0.000710288		5.45325	0.000990064	0.00241
	5.45421	0.00042691	0.000782044		5.45374	0.00102	0.00263
	5.4547	0.000392162	0.000702171		5.45423	0.00102	0.00242
	5.45519	0.000509475	0.000719228		5.45472	0.00101	0.00263
	5.45568	0.000254214	0.000702805		5.45521	0.00102	0.00242
	5.45617	0.000379076	0.000724911		5.4557	0.00104	0.00263
	5.45666	0.000204771	0.000679164		5.45619	0.00103	0.00242
	5.45715	0.000392412	0.00076262		5.45668	0.00102	0.00263
	5.45763	0.000384863	0.000686511		5.45717	0.001	0.00241
	5.45812	0.00055793	0.00079189		5.45766	0.00104	0.00262
	5.45861	0.000507975	0.000704805		5.45815	0.00105	0.0024
	5.4591	0.000455781	0.000674942		5.45863	0.00107	0.00262
	5.45959	0.000473619	0.000741478		5.45912	0.00103	0.00241
	5.46008	0.000517672	0.000767352		5.45961	0.000998303	0.00263
	5.46057	0.000407495	0.000684974		5.4601	0.00101	0.00242
	5.46106	0.000545668	0.00075858		5.46059	0.00103	0.00263
	5.46155	0.000379124	0.000710006		5.46108	0.00101	0.00242
	5.46204	0.000303591	0.000767467		5.46157	0.00101	0.00263
	5.46253	0.00044044	0.000715726		5.46206	0.000990999	0.00242
	5.46302	0.000306782	0.000772932		5.46255	0.001	0.00264
	5.46351	0.000428812	0.000730961		5.46304	0.00103	0.00242
	5.464	0.00034137	0.000740982		5.46353	0.00101	0.00263
	5.46448	0.000423901	0.000748049		5.46402	0.000976555	0.00242
	5.46497	0.000388985	0.000781064		5.46451	0.00102	0.00263
	5.46546	0.000376101	0.000699866		5.465	0.00101	0.00242
	5.46595	0.000325788	0.000821232		5.46548	0.00102	0.00264
	5.46644	0.000257435	0.000738821		5.46597	0.00101	0.00242
	5.46693	0.000350602	0.000797316		5.46646	0.00103	0.00264
	5.46742	0.000418097	0.000738202		5.46695	0.00101	0.00244
	5.46791	0.000382698	0.000892323		5.46744	0.001	0.00265
	5.4684	0.000301673	0.000771776		5.46793	0.000981064	0.00243
	5.46889	0.00042782	0.000800378		5.46842	0.00101	0.00266
	5.46938	0.000386988	0.000771803		5.46891	0.00102	0.00244
	5.46987	0.000485575	0.00080107		5.4694	0.00101	0.00266
	5.47036	0.000377218	0.000711631		5.46989	0.00103	0.00245
	5.47085	0.000439354	0.000755054		5.47038	0.00106	0.00266
	5.47133	0.000380935	0.000712495		5.47087	0.001	0.00245
	5.47182	0.000436862	0.000753393		5.47136	0.00103	0.00268
	5.47231	0.00025164	0.000701558		5.47185	0.000992509	0.00247
	5.4728	0.000307838	0.000722806		5.47233	0.000987651	0.0027
	5.47329	0.000375118	0.000669736		5.47282	0.000989983	0.00249
	5.47378	0.000457109	0.000756988		5.47331	0.00105	0.00271
	5.47427	0.000339788	0.000696238		5.4738	0.000993553	0.00246
	5.47476	0.000457799	0.000777927		5.47429	0.00102	0.00265
	5.47525	0.000482544	0.000739302		5.47478	0.000974987	0.00243
	5.47574	0.000397707	0.000753414		5.47527	0.00104	0.00265
	5.47623	0.000459778	0.000698282		5.47576	0.00102	0.00242
	5.47672	0.000449047	0.000729242		5.47625	0.00103	0.00264
	5.47721	0.000259685	0.000697972		5.47674	0.001	0.00243
	5.4777	0.000414212	0.000735115		5.47723	0.00102	0.00264
	5.47818	0.000400712	0.0007167		5.47772	0.00102	0.00242
	5.47867	0.000380956	0.000733306		5.47821	0.00102	0.00264
	5.47916	0.000365042	0.000765412		5.4787	0.00101	0.00243
	5.47965	0.000478345	0.000789626		5.47918	0.00102	0.00264
	5.48014	0.000296714	0.000702512		5.47967	0.00101	0.00244
	5.48063	0.000388433	0.000804742		5.48016	0.000991324	0.00264
	5.48112	0.000346902	0.000734237		5.48065	0.000991518	0.00241
	5.48161	0.000325684	0.000773826		5.48114	0.00105	0.00264
	5.4821	0.000395879	0.000792897		5.48163	0.000973774	0.00242
	5.48259	0.000389959	0.000751178		5.48212	0.000992892	0.00262
	5.48308	0.000373368	0.000692249		5.48261	0.00101	0.00243
	5.48357	0.000303022	0.000740743		5.4831	0.000965449	0.00264
	5.48406	0.000447322	0.000726806		5.48359	0.000996721	0.00244
	5.48454	0.000356556	0.000793143		5.48408	0.00102	0.00265
	5.48503	0.000501205	0.000688453		5.48457	0.00103	0.00243
	5.48552	0.000500218	0.000747768		5.48506	0.00104	0.00265
	5.48601	0.000288975	0.000702736		5.48555	0.000982906	0.00241
	5.4865	0.000271383	0.000785991		5.48603	0.00102	0.00263
	5.48699	0.000427941	0.000704003		5.48652	0.00102	0.00242
	5.48748	0.000322071	0.000718565		5.48701	0.00103	0.00263
	5.48797	0.000428109	0.000698806		5.4875	0.000990965	0.00242
	5.48846	0.000408025	0.000728932		5.48799	0.00102	0.00264
	5.48895	0.000565299	0.000743631		5.48848	0.00101	0.00242
	5.48944	0.000413824	0.000781436		5.48897	0.000987599	0.00264
	5.48993	0.000359941	0.000748245		5.48946	0.00101	0.00243
	5.49042	0.000391451	0.000803345		5.48995	0.00102	0.00265
	5.49091	0.000441605	0.000760473		5.49044	0.00097605	0.00243
	5.49139	0.000211601	0.000790928		5.49093	0.00101	0.00264
	5.49188	0.000441531	0.000751187		5.49142	0.000969014	0.00242
	5.49237	0.000401217	0.000760492		5.49191	0.000999587	0.00263
	5.49286	0.000461572	0.00070488		5.49239	0.000984974	0.00242
	5.49335	0.000287435	0.000792003		5.49288	0.00104	0.00262
	5.49384	0.000289846	0.000702869		5.49337	0.000999653	0.0024
	5.49433	0.00049804	0.000729971		5.49386	0.00103	0.00262
	5.49482	0.000235902	0.000645833		5.49435	0.00102	0.0024
	5.49531	0.000451263	0.000740279		5.49484	0.000997793	0.00262
	5.4958	0.000501783	0.000702069		5.49533	0.001	0.00241
	5.49629	0.000447365	0.000732903		5.49582	0.00103	0.00262
	5.49678	0.000395418	0.000658126		5.49631	0.000999044	0.0024
	5.49727	0.000388329	0.00071263		5.4968	0.00103	0.0026
	5.49776	0.000396996	0.000697302		5.49729	0.000985205	0.00241
	5.49824	0.000456765	0.000750811		5.49778	0.000991565	0.00263
	5.49873	0.000492263	0.000713748		5.49827	0.000992089	0.0024
	5.49922	0.000440613	0.000718433		5.49876	0.00103	0.00263
	5.49971	0.000418481	0.000654705		5.49924	0.000973788	0.0024
	5.5002	0.00042184	0.000749106		5.49973	0.00101	0.00263
	5.50069	0.000369254	0.000720618		5.50022	0.00103	0.00241
	5.50118	0.000476641	0.000724762		5.50071	0.000985026	0.00261
	5.50167	0.000279071	0.000705367		5.5012	0.000971474	0.00241
	5.50216	0.000512886	0.000723631		5.50169	0.00103	0.00263
	5.50265	0.000247953	0.000668909		5.50218	0.00101	0.00242
	5.50314	0.000487942	0.000778459		5.50267	0.00104	0.00262
	5.50363	0.00053776	0.000673418		5.50316	0.000983042	0.00241
	5.50412	0.000378654	0.000741416		5.50365	0.00101	0.00263
	5.50461	0.000506198	0.000736006		5.50414	0.00103	0.00241
	5.50509	0.000350153	0.000747531		5.50463	0.00102	0.00264
	5.50558	0.000436603	0.000680599		5.50512	0.000967371	0.00242
	5.50607	0.000477745	0.000727241		5.50561	0.000980531	0.00265
	5.50656	0.000393275	0.000680542		5.50609	0.00101	0.00243
	5.50705	0.000453897	0.000742111		5.50658	0.000992212	0.00264
	5.50754	0.000314103	0.000719534		5.50707	0.00101	0.00242
	5.50803	0.000352525	0.000757553		5.50756	0.00102	0.00262
	5.50852	0.00036167	0.000649606		5.50805	0.000964883	0.00242
	5.50901	0.000556361	0.000791886		5.50854	0.00095534	0.00263
	5.5095	0.00035979	0.000701172		5.50903	0.001	0.00243
	5.50999	0.000558353	0.000728532		5.50952	0.000987925	0.00264
	5.51048	0.00041852	0.00067455		5.51001	0.000997609	0.00244
	5.51097	0.00039255	0.000783452		5.5105	0.000985913	0.00267
	5.51146	0.000544706	0.000706717		5.51099	0.000992849	0.00246
	5.51194	0.000447468	0.000719191		5.51148	0.00102	0.0027
	5.51243	0.000501356	0.000644788		5.51197	0.00099334	0.00249
	5.51292	0.000421926	0.00075082		5.51246	0.001	0.00272
	5.51341	0.000464952	0.000677174		5.51294	0.000983642	0.00251
	5.5139	0.0004546	0.000761353		5.51343	0.00103	0.00273
	5.51439	0.0002771	0.00070544		5.51392	0.000988784	0.00251
	5.51488	0.000555606	0.000773198		5.51441	0.001	0.00272
	5.51537	0.000324589	0.000706403		5.5149	0.00102	0.0025
	5.51586	0.000394029	0.000776372		5.51539	0.00102	0.00271
	5.51635	0.00048072	0.000740031		5.51588	0.000994686	0.00249
	5.51684	0.000415329	0.000747011		5.51637	0.00102	0.00271
	5.51733	0.000289035	0.000705515		5.51686	0.00101	0.0025
	5.51782	0.000409965	0.000792489		5.51735	0.00102	0.00272
	5.5183	0.000671129	0.000731253		5.51784	0.00099157	0.00251
	5.51879	0.000377921	0.000829997		5.51833	0.000999635	0.00271
	5.51928	0.000428941	0.000743175		5.51882	0.000994148	0.00249
	5.51977	0.000514878	0.000769885		5.5193	0.00101	0.00272
	5.52026	0.000431908	0.000778847		5.51979	0.00103	0.00251
	5.52075	0.000394404	0.000817185		5.52028	0.00102	0.00273
	5.52124	0.000445407	0.000782692		5.52077	0.00102	0.00253
	5.52173	0.000356612	0.000840597		5.52126	0.00104	0.00274
	5.52222	0.000426794	0.000785873		5.52175	0.00101	0.00252
	5.52271	0.000355008	0.000775448		5.52224	0.00102	0.00273
	5.5232	0.000317859	0.000789196		5.52273	0.00101	0.00252
	5.52369	0.000521431	0.000790712		5.52322	0.00104	0.00272
	5.52418	0.000465711	0.000742568		5.52371	0.001	0.0025
	5.52467	0.000539015	0.000777506		5.5242	0.00103	0.00271
	5.52515	0.000534703	0.000814594		5.52469	0.00101	0.00248
	5.52564	0.000384082	0.00076779		5.52518	0.00107	0.00269
	5.52613	0.00039935	0.000721143		5.52567	0.000987618	0.00247
	5.52662	0.000419917	0.000813068		5.52615	0.000993954	0.00268
	5.52711	0.000310908	0.00076788		5.52664	0.000983033	0.00246
	5.5276	0.000369608	0.0007607		5.52713	0.00103	0.00267
	5.52809	0.00040856	0.000778037		5.52762	0.000977325	0.00246
	5.52858	0.000488973	0.000787862		5.52811	0.00103	0.00265
	5.52907	0.000411617	0.000826856		5.5286	0.00101	0.00242
	5.52956	0.000610628	0.000840988		5.52909	0.000988808	0.00265
	5.53005	0.00032534	0.000814484		5.52958	0.000997127	0.00243
	5.53054	0.000352878	0.000868824		5.53007	0.000975771	0.00265
	5.53103	0.000383379	0.000773057		5.53056	0.001	0.00244
	5.53152	0.000415657	0.000761553		5.53105	0.00101	0.00265
	5.532	0.000453733	0.000755437		5.53154	0.00101	0.00243
	5.53249	0.000313288	0.000822302		5.53203	0.00101	0.00263
	5.53298	0.000340327	0.000780415		5.53252	0.00099157	0.00243
	5.53347	0.000332833	0.000795135		5.533	0.00104	0.00264
	5.53396	0.000350826	0.00079943		5.53349	0.00102	0.00243
	5.53445	0.00050218	0.000808499		5.53398	0.00103	0.00266
	5.53494	0.000423569	0.000790238		5.53447	0.000982405	0.00246
	5.53543	0.000411181	0.000794911		5.53496	0.00102	0.00267
	5.53592	0.000313745	0.000841697		5.53545	0.00103	0.00245
	5.53641	0.00045532	0.000827293		5.53594	0.00102	0.00265
	5.5369	0.000535345	0.000768285		5.53643	0.000994393	0.00243
	5.53739	0.000301953	0.000843132		5.53692	0.00101	0.00264
	5.53788	0.000529714	0.000799232		5.53741	0.000972201	0.00243
	5.53837	0.000537023	0.000859591		5.5379	0.00102	0.00263
	5.53885	0.000419753	0.000755287		5.53839	0.00104	0.00241
	5.53934	0.000431291	0.000781414		5.53888	0.000986999	0.00263
	5.53983	0.000519871	0.000690467		5.53937	0.00103	0.00242
	5.54032	0.000481897	0.00076072		5.53985	0.00102	0.00264
	5.54081	0.000479953	0.000765887		5.54034	0.00101	0.00242
	5.5413	0.000505987	0.000727415		5.54083	0.000989629	0.00261
	5.54179	0.000411785	0.00070923		5.54132	0.00104	0.0024
	5.54228	0.000546629	0.000693396		5.54181	0.00102	0.00262
	5.54277	0.00049955	0.000702423		5.5423	0.00101	0.0024
	5.54326	0.000439785	0.000728975		5.54279	0.00102	0.00262
	5.54375	0.000422167	0.000770563		5.54328	0.00102	0.00241
	5.54424	0.000375571	0.000780678		5.54377	0.00103	0.00261
	5.54473	0.000430204	0.000698257		5.54426	0.000969671	0.00242
	5.54521	0.000497471	0.000738795		5.54475	0.001	0.00262
	5.5457	0.000542339	0.000700461		5.54524	0.00102	0.00239
	5.54619	0.000370832	0.000718675		5.54573	0.00101	0.00263
	5.54668	0.000400083	0.000760411		5.54622	0.00101	0.00242
	5.54717	0.000560733	0.000706642		5.5467	0.00102	0.00264
	5.54766	0.000308558	0.000712479		5.54719	0.001	0.0024
	5.54815	0.000274776	0.000753071		5.54768	0.00101	0.00262
	5.54864	0.000467932	0.000718425		5.54817	0.000954457	0.00242
	5.54913	0.00042669	0.000705366		5.54866	0.00103	0.00263
	5.54962	0.000338275	0.000724101		5.54915	0.00102	0.00242
	5.55011	0.000545292	0.000752037		5.54964	0.00103	0.00262
	5.5506	0.000460576	0.000724727		5.55013	0.00101	0.00241
	5.55109	0.000340969	0.000746132		5.55062	0.000999554	0.00262
	5.55158	0.000518379	0.000738708		5.55111	0.000994932	0.00241
	5.55206	0.000387126	0.000756696		5.5516	0.00103	0.00261
	5.55255	0.000386441	0.000746984		5.55209	0.000997061	0.0024
	5.55304	0.000441708	0.000749749		5.55258	0.001	0.00261
	5.55353	0.000553692	0.000747754		5.55306	0.00102	0.00239
	5.55402	0.00037755	0.000730402		5.55355	0.00104	0.00261
	5.55451	0.000497144	0.000701341		5.55404	0.00102	0.00239
	5.555	0.000398608	0.000742702		5.55453	0.00101	0.00261
	5.55549	0.000344699	0.000728458		5.55502	0.00103	0.0024
	5.55598	0.000404179	0.000765862		5.55551	0.001	0.00261
	5.55647	0.000436405	0.000771792		5.556	0.00101	0.00239
	5.55696	0.000508449	0.000776897		5.55649	0.00105	0.00262
	5.55745	0.000422866	0.000723525		5.55698	0.00102	0.00241
	5.55794	0.000351964	0.000789537		5.55747	0.00101	0.00263
	5.55843	0.000424742	0.000709523		5.55796	0.00101	0.00242
	5.55891	0.000284624	0.000805194		5.55845	0.000994809	0.00262
	5.5594	0.000444265	0.000753971		5.55894	0.000979402	0.00242
	5.55989	0.000472675	0.000744029		5.55943	0.00099378	0.00263
	5.56038	0.000506759	0.000729624		5.55991	0.00102	0.00242
	5.56087	0.00049726	0.000773327		5.5604	0.00099742	0.00264
	5.56136	0.00033614	0.000764723		5.56089	0.000993109	0.00242
	5.56185	0.000448059	0.000731531		5.56138	0.000961375	0.00264
	5.56234	0.000605346	0.000738262		5.56187	0.00101	0.0024
	5.56283	0.000353055	0.000741369		5.56236	0.00101	0.00264
	5.56332	0.000440406	0.000802703		5.56285	0.00102	0.0024
	5.56381	0.000509134	0.000778602		5.56334	0.00102	0.00261
	5.5643	0.000440578	0.000761526		5.56383	0.00099132	0.00242
	5.56479	0.000386574	0.00078753		5.56432	0.00103	0.00263
	5.56528	0.000648872	0.00076568		5.56481	0.00101	0.00243
	5.56576	0.000542602	0.000771309		5.5653	0.00101	0.00265
	5.56625	0.000388881	0.000768339		5.56579	0.000965837	0.00242
	5.56674	0.000356181	0.000796674		5.56628	0.000974487	0.00263
	5.56723	0.000388605	0.000787331		5.56676	0.00101	0.00242
	5.56772	0.000381642	0.000776867		5.56725	0.00101	0.00263
	5.56821	0.000563574	0.000780607		5.56774	0.000999871	0.00242
	5.5687	0.00045053	0.000781987		5.56823	0.00104	0.00263
	5.56919	0.000416752	0.000690807		5.56872	0.000965643	0.00242
	5.56968	0.000317048	0.000724167		5.56921	0.001	0.00262
	5.57017	0.00041789	0.000688529		5.5697	0.00101	0.00241
	5.57066	0.000536669	0.000760943		5.57019	0.000990168	0.00263
	5.57115	0.000215611	0.000663655		5.57068	0.00103	0.00242
	5.57164	0.00036994	0.000744184		5.57117	0.000986395	0.00263
	5.57213	0.000339305	0.000768704		5.57166	0.001	0.00242
	5.57261	0.000450892	0.000785531		5.57215	0.00103	0.00265
	5.5731	0.000278351	0.00076869		5.57264	0.00102	0.00242
	5.57359	0.000359035	0.000702842		5.57313	0.00102	0.00263
	5.57408	0.000310029	0.000760153		5.57361	0.000998761	0.00242
	5.57457	0.000324835	0.000752504		5.5741	0.000964439	0.00265
	5.57506	0.000385483	0.000763004		5.57459	0.00098529	0.00242
	5.57555	0.000417821	0.000808714		5.57508	0.00103	0.00264
	5.57604	0.000254343	0.000782121		5.57557	0.00101	0.00243
	5.57653	0.000451832	0.000744605		5.57606	0.000983949	0.00265
	5.57702	0.000318687	0.000761871		5.57655	0.00101	0.00245
	5.57751	0.000438405	0.000738387		5.57704	0.00102	0.00265
	5.578	0.000612227	0.000798259		5.57753	0.00103	0.00243
	5.57849	0.000547517	0.000728368		5.57802	0.00103	0.00265
	5.57897	0.000681775	0.000738727		5.57851	0.000978968	0.00243
	5.57946	0.000476331	0.000719369		5.579	0.000983076	0.00265
	5.57995	0.000491629	0.000715942		5.57949	0.00102	0.00243
	5.58044	0.000499942	0.00069009		5.57997	0.000998936	0.00266
	5.58093	0.000523419	0.00070841		5.58046	0.00102	0.00244
	5.58142	0.000438642	0.000720557		5.58095	0.00103	0.00264
	5.58191	0.000547621	0.000729947		5.58144	0.001	0.00242
	5.5824	0.000427005	0.000703133		5.58193	0.000997944	0.00263
	5.58289	0.000313297	0.000718595		5.58242	0.0009769	0.00242
	5.58338	0.000524876	0.000706191		5.58291	0.001	0.00263
	5.58387	0.000498648	0.000700246		5.5834	0.000997269	0.00241
	5.58436	0.000350697	0.000690241		5.58389	0.000993865	0.00263
	5.58485	0.000547905	0.000651778		5.58438	0.000989379	0.0024
	5.58534	0.000553942	0.000682486		5.58487	0.00098859	0.00262
	5.58582	0.00040323	0.000726181		5.58536	0.000988095	0.0024
	5.58631	0.000422624	0.000726752		5.58585	0.001	0.00262
	5.5868	0.000565316	0.000742399		5.58634	0.001	0.00239
	5.58729	0.00047396	0.000765673		5.58682	0.000997496	0.00262
	5.58778	0.000507569	0.000756063		5.58731	0.00103	0.00242
	5.58827	0.000431537	0.000733609		5.5878	0.00101	0.00264
	5.58876	0.000404067	0.000760735		5.58829	0.00102	0.00241
	5.58925	0.000455398	0.000742359		5.58878	0.00103	0.00264
	5.58974	0.000417468	0.000726587		5.58927	0.000971276	0.00241
	5.59023	0.000557361	0.000714313		5.58976	0.000980318	0.00263
	5.59072	0.000501352	0.000703215		5.59025	0.00099658	0.00241
	5.59121	0.000613495	0.000690002		5.59074	0.00102	0.00263
	5.5917	0.000302664	0.000724443		5.59123	0.000959958	0.0024
	5.59219	0.000514692	0.000681746		5.59172	0.001	0.00263
	5.59267	0.00024769	0.000757161		5.59221	0.00101	0.00241
	5.59316	0.000426453	0.00075421		5.5927	0.000986961	0.00263
	5.59365	0.000458256	0.000716662		5.59319	0.000964444	0.00241
	5.59414	0.000184433	0.000712672		5.59367	0.001	0.00263
	5.59463	0.000373484	0.000741518		5.59416	0.000996004	0.0024
	5.59512	0.000476473	0.000731886		5.59465	0.00101	0.00263
	5.59561	0.000354681	0.000715142		5.59514	0.00101	0.00241
	5.5961	0.00049156	0.000648741		5.59563	0.00102	0.00263
	5.59659	0.000492181	0.000662074		5.59612	0.001	0.00239
	5.59708	0.000550497	0.000701309		5.59661	0.00104	0.00262
	5.59757	0.000348506	0.000742392		5.5971	0.001	0.0024
	5.59806	0.000403989	0.000705035		5.59759	0.00103	0.00262
	5.59855	0.000466725	0.000705391		5.59808	0.000993038	0.00241
	5.59904	0.000373169	0.00069661		5.59857	0.00104	0.00264
	5.59952	0.000424211	0.000716644		5.59906	0.00105	0.0024
	5.60001	0.000337632	0.000713119		5.59955	0.00105	0.00264
	5.6005	0.000503973	0.000718385		5.60004	0.000975974	0.00241
	5.60099	0.000463262	0.000683698		5.60052	0.00106	0.00264
	5.60148	0.000320096	0.000674488		5.60101	0.00101	0.00242
	5.60197	0.000409577	0.000723745		5.6015	0.00101	0.00264
	5.60246	0.000399233	0.000717187		5.60199	0.00101	0.00243
	5.60295	0.000379861	0.000692692		5.60248	0.00102	0.00266
	5.60344	0.000512993	0.000736841		5.60297	0.000971512	0.00241
	5.60393	0.000545469	0.000657116		5.60346	0.00103	0.00263
	5.60442	0.000410961	0.000713827		5.60395	0.001	0.0024
	5.60491	0.000547289	0.000705893		5.60444	0.001	0.00262
	5.6054	0.000453768	0.000730459		5.60493	0.000985824	0.0024
	5.60589	0.000348002	0.000739476		5.60542	0.00105	0.00263
	5.60637	0.000538519	0.000752223		5.60591	0.00101	0.00241
	5.60686	0.000490594	0.000721516		5.6064	0.00103	0.00263
	5.60735	0.000407102	0.000715368		5.60689	0.000995248	0.00239
	5.60784	0.00047245	0.000678841		5.60737	0.00103	0.00261
	5.60833	0.000594066	0.000730493		5.60786	0.000991074	0.0024
	5.60882	0.000301884	0.000718392		5.60835	0.00101	0.00261
	5.60931	0.000420167	0.000742702		5.60884	0.00102	0.00239
	5.6098	0.000617237	0.000689489		5.60933	0.00101	0.00261
	5.61029	0.000354495	0.000682919		5.60982	0.000999535	0.00239
	5.61078	0.000548755	0.000678587		5.61031	0.00103	0.00261
	5.61127	0.0003643	0.000708078		5.6108	0.00103	0.00238
	5.61176	0.000398272	0.000739016		5.61129	0.00102	0.00259
	5.61225	0.00030911	0.000733658		5.61178	0.00103	0.00239
	5.61273	0.000478176	0.000733819		5.61227	0.00108	0.00259
	5.61322	0.00042262	0.000744339		5.61276	0.00105	0.00239
	5.61371	0.000360678	0.000695194		5.61325	0.00108	0.00262
	5.6142	0.000361847	0.000760539		5.61373	0.00108	0.0024
	5.61469	0.000476038	0.000777173		5.61422	0.00112	0.00262
	5.61518	0.000490133	0.000789462		5.61471	0.00122	0.00239
	5.61567	0.000341737	0.00082383		5.6152	0.00143	0.00263
	5.61616	0.000437978	0.000886773		5.61569	0.00162	0.00241
	5.61665	0.000346583	0.000941362		5.61618	0.00189	0.00264
	5.61714	0.000348196	0.0011		5.61667	0.00203	0.00242
	5.61763	0.000482432	0.00116		5.61716	0.00223	0.00265
	5.61812	0.000343957	0.00143		5.61765	0.00236	0.00243
	5.61861	0.000285534	0.00117		5.61814	0.00252	0.00264
	5.6191	0.000451215	0.000921936		5.61863	0.00253	0.00244
	5.61958	0.000396858	0.000896776		5.61912	0.00228	0.00268
	5.62007	0.000243641	0.00087905		5.61961	0.00197	0.0025
	5.62056	0.000453397	0.000866432		5.6201	0.00189	0.00271
	5.62105	0.00028979	0.000841037		5.62058	0.00173	0.00244
	5.62154	0.000362614	0.000803094		5.62107	0.00149	0.00264
	5.62203	0.000307386	0.000856061		5.62156	0.00126	0.00241
	5.62252	0.00047775	0.00081		5.62205	0.0012	0.00263
	5.62301	0.000428333	0.000882723		5.62254	0.00117	0.0024
	5.6235	0.000419813	0.000936876		5.62303	0.00111	0.00263
	5.62399	0.000533047	0.00101		5.62352	0.00106	0.00238
	5.62448	0.000475779	0.00103		5.62401	0.0011	0.00262
	5.62497	0.000370129	0.00116		5.6245	0.00107	0.0024
	5.62546	0.000367068	0.00134		5.62499	0.00107	0.00266
	5.62595	0.000390606	0.00115		5.62548	0.00106	0.00247
	5.62643	0.000405291	0.000867067		5.62597	0.0011	0.00273
	5.62692	0.0003451	0.000848841		5.62646	0.00109	0.00252
	5.62741	0.000465823	0.000841941		5.62695	0.0011	0.00278
	5.6279	0.000294593	0.00086358		5.62743	0.00107	0.00253
	5.62839	0.000420973	0.000879735		5.62792	0.00107	0.00268
	5.62888	0.000360363	0.000903193		5.62841	0.00101	0.00243
	5.62937	0.000461952	0.000945654		5.6289	0.0011	0.00263
	5.62986	0.000475223	0.000961972		5.62939	0.00112	0.0024
	5.63035	0.000439656	0.000949406		5.62988	0.00118	0.00262
	5.63084	0.000417606	0.00106		5.63037	0.00122	0.0024
	5.63133	0.000442092	0.00111		5.63086	0.00132	0.00264
	5.63182	0.000438172	0.00125		5.63135	0.00147	0.00242
	5.63231	0.000354995	0.00117		5.63184	0.00187	0.00263
	5.6328	0.000503409	0.00145		5.63233	0.00229	0.00242
	5.63328	0.000413665	0.00141		5.63282	0.00276	0.00267
	5.63377	0.000377809	0.00113		5.63331	0.00309	0.00245
	5.63426	0.000416114	0.000954888		5.6338	0.00349	0.00269
	5.63475	0.00045839	0.000866505		5.63428	0.00389	0.0025
	5.63524	0.000247927	0.000813772		5.63477	0.00422	0.00277
	5.63573	0.000494	0.0008739		5.63526	0.00396	0.00246
	5.63622	0.00044699	0.000741555		5.63575	0.0033	0.00264
	5.63671	0.00049078	0.000794834		5.63624	0.00294	0.00239
	5.6372	0.000250536	0.00079605		5.63673	0.00289	0.00262
	5.63769	0.000458575	0.000918102		5.63722	0.0027	0.0024
	5.63818	0.000490866	0.000882353		5.63771	0.00256	0.00263
	5.63867	0.000223195	0.00101		5.6382	0.00254	0.00241
	5.63916	0.000526437	0.00101		5.63869	0.00272	0.00266
	5.63964	0.000381223	0.00112		5.63918	0.00272	0.00245
	5.64013	0.000520159	0.00131		5.63967	0.00288	0.00273
	5.64062	0.00042989	0.00142		5.64016	0.00301	0.00253
	5.64111	0.000483213	0.00109		5.64065	0.00302	0.00282
	5.6416	0.000506168	0.000946705		5.64113	0.00265	0.00261
	5.64209	0.00040909	0.000864806		5.64162	0.00234	0.00284
	5.64258	0.000505025	0.000888364		5.64211	0.00215	0.00258
	5.64307	0.000417468	0.000822907		5.6426	0.00194	0.00272
	5.64356	0.000383379	0.000837151		5.64309	0.0016	0.00242
	5.64405	0.000525321	0.000756039		5.64358	0.00145	0.00264
	5.64454	0.000337214	0.000849946		5.64407	0.00135	0.00239
	5.64503	0.000423517	0.000818799		5.64456	0.00138	0.00263
	5.64552	0.000498118	0.000830181		5.64505	0.00142	0.0024
	5.64601	0.000445153	0.000799224		5.64554	0.00135	0.00264
	5.64649	0.000440932	0.000817605		5.64603	0.00125	0.00241
	5.64698	0.000554907	0.000818632		5.64652	0.00126	0.00265
	5.64747	0.000338175	0.000838206		5.64701	0.00127	0.00242
	5.64796	0.000373156	0.000807439		5.64749	0.00147	0.00268
	5.64845	0.000428062	0.000886273		5.64798	0.00167	0.00244
	5.64894	0.000386962	0.000817895		5.64847	0.00196	0.00271
	5.64943	0.000406378	0.000871186		5.64896	0.00218	0.00249
	5.64992	0.000517896	0.000815734		5.64945	0.00222	0.00275
	5.65041	0.000539648	0.000908572		5.64994	0.00229	0.00251
	5.6509	0.00041817	0.000850932		5.65043	0.00241	0.0027
	5.65139	0.000335632	0.000862196		5.65092	0.00257	0.00245
	5.65188	0.000241317	0.000818202		5.65141	0.0027	0.00267
	5.65237	0.000371514	0.00085157		5.6519	0.00252	0.0024
	5.65286	0.000389554	0.000828449		5.65239	0.00233	0.00264
	5.65334	0.000481121	0.000833762		5.65288	0.00232	0.00242
	5.65383	0.000452522	0.000794392		5.65337	0.00237	0.00267
	5.65432	0.000395448	0.000840234		5.65386	0.00252	0.00244
	5.65481	0.000388019	0.000804737		5.65434	0.00293	0.00268
	5.6553	0.00049748	0.000838565		5.65483	0.00337	0.00249
	5.65579	0.000565924	0.000776893		5.65532	0.00383	0.00273
	5.65628	0.000491219	0.000814574		5.65581	0.00421	0.00248
	5.65677	0.000382733	0.000794519		5.6563	0.00472	0.00269
	5.65726	0.000479841	0.000828692		5.65679	0.00493	0.00244
	5.65775	0.000441027	0.000832999		5.65728	0.00474	0.00265
	5.65824	0.00058468	0.000902508		5.65777	0.00394	0.00238
	5.65873	0.000513131	0.000871702		5.65826	0.00355	0.00262
	5.65922	0.000444515	0.000939099		5.65875	0.00325	0.00238
	5.65971	0.000474835	0.000892612		5.65924	0.00271	0.00261
	5.66019	0.000434094	0.000975887		5.65973	0.00195	0.00238
	5.66068	0.000410823	0.000871032		5.66022	0.00157	0.00262
	5.66117	0.000451095	0.000983712		5.66071	0.00137	0.00238
	5.66166	0.00028828	0.000976977		5.66119	0.00132	0.00263
	5.66215	0.000394262	0.00108		5.66168	0.00127	0.0024
	5.66264	0.000440936	0.0011		5.66217	0.00126	0.00266
	5.66313	0.000364813	0.00107		5.66266	0.00123	0.00246
	5.66362	0.000373803	0.000981561		5.66315	0.00119	0.00275
	5.66411	0.000380003	0.00097628		5.66364	0.00111	0.00253
	5.6646	0.00041401	0.000904691		5.66413	0.00119	0.00281
	5.66509	0.000582433	0.000991066		5.66462	0.0011	0.00258
	5.66558	0.000441859	0.00098526		5.66511	0.00113	0.00279
	5.66607	0.000415493	0.00103		5.6656	0.00113	0.00248
	5.66656	0.000244107	0.00101		5.66609	0.00117	0.00268
	5.66704	0.000459304	0.00104		5.66658	0.00113	0.00242
	5.66753	0.000441126	0.000960629		5.66707	0.00113	0.00265
	5.66802	0.000356151	0.00105		5.66756	0.00112	0.00243
	5.66851	0.000357686	0.001		5.66804	0.00117	0.00268
	5.669	0.000308778	0.00112		5.66853	0.00116	0.00245
	5.66949	0.000305018	0.00114		5.66902	0.00117	0.00271
	5.66998	0.000460826	0.00117		5.66951	0.0013	0.00247
	5.67047	0.000327107	0.0011		5.67	0.00147	0.00273
	5.67096	0.000450133	0.00104		5.67049	0.0017	0.00248
	5.67145	0.000469268	0.000990357		5.67098	0.00199	0.00275
	5.67194	0.000474468	0.00106		5.67147	0.00222	0.00249
	5.67243	0.000424871	0.00108		5.67196	0.00249	0.00272
	5.67292	0.000472166	0.00109		5.67245	0.0027	0.00246
	5.6734	0.000531439	0.001		5.67294	0.00287	0.00272
	5.67389	0.000466026	0.00117		5.67343	0.00293	0.00245
	5.67438	0.000373122	0.00115		5.67392	0.00268	0.00269
	5.67487	0.000563057	0.00132		5.6744	0.00229	0.00245
	5.67536	0.000316186	0.00128		5.67489	0.00213	0.00272
	5.67585	0.000431839	0.00146		5.67538	0.00192	0.0025
	5.67634	0.000716243	0.00154		5.67587	0.00161	0.00274
	5.67683	0.000550341	0.00161		5.67636	0.00137	0.0025
	5.67732	0.000378934	0.00136		5.67685	0.00126	0.00275
	5.67781	0.000353732	0.0014		5.67734	0.0012	0.00253
	5.6783	0.000440764	0.00138		5.67783	0.00118	0.00278
	5.67879	0.000370009	0.00149		5.67832	0.00111	0.00254
	5.67928	0.000452975	0.00135		5.67881	0.00112	0.0028
	5.67977	0.000526955	0.00139		5.6793	0.00108	0.00253
	5.68025	0.000408508	0.00131		5.67979	0.00114	0.00274
	5.68074	0.000377399	0.00133		5.68028	0.00109	0.00247
	5.68123	0.000423862	0.00113		5.68077	0.00112	0.00273
	5.68172	0.000493724	0.0012		5.68125	0.0011	0.0025
	5.68221	0.000527015	0.00111		5.68174	0.0011	0.00274
	5.6827	0.000443127	0.0011		5.68223	0.00107	0.00249
	5.68319	0.00043374	0.00103		5.68272	0.00106	0.00277
	5.68368	0.000458179	0.00108		5.68321	0.00102	0.00252
	5.68417	0.000610537	0.00104		5.6837	0.00101	0.00273
	5.68466	0.00034541	0.00106		5.68419	0.00099581	0.00245
	5.68515	0.000465595	0.00102		5.68468	0.00102	0.0027
	5.68564	0.000423931	0.00108		5.68517	0.00101	0.00246
	5.68613	0.000457338	0.00104		5.68566	0.00104	0.00272
	5.68662	0.000593441	0.0011		5.68615	0.00102	0.00248
	5.6871	0.000578721	0.001		5.68664	0.00103	0.00274
	5.68759	0.000524368	0.00107		5.68713	0.000991235	0.00247
	5.68808	0.00050459	0.000994611		5.68762	0.00104	0.00273
	5.68857	0.000570339	0.00108		5.6881	0.00103	0.00247
	5.68906	0.000362252	0.00106		5.68859	0.00105	0.00271
	5.68955	0.000360432	0.00113		5.68908	0.00102	0.00245
	5.69004	0.000546319	0.00103		5.68957	0.00105	0.00271
	5.69053	0.000448909	0.00105		5.69006	0.00102	0.00243
	5.69102	0.000260216	0.000948952		5.69055	0.00107	0.00268
	5.69151	0.000443993	0.00103		5.69104	0.00107	0.00244
	5.692	0.000329328	0.000954424		5.69153	0.00111	0.00269
	5.69249	0.000498234	0.00107		5.69202	0.00105	0.00243
	5.69298	0.000434564	0.000898569		5.69251	0.00112	0.0027
	5.69347	0.000517163	0.001		5.693	0.00106	0.00243
	5.69395	0.000386673	0.000901093		5.69349	0.00108	0.00267
	5.69444	0.000723784	0.000926765		5.69398	0.00102	0.00243
	5.69493	0.000624205	0.000932758		5.69447	0.00105	0.00268
	5.69542	0.000504318	0.00105		5.69495	0.000995135	0.00241
	5.69591	0.000622502	0.000958141		5.69544	0.00107	0.00266
	5.6964	0.000461356	0.0011		5.69593	0.00104	0.0024
	5.69689	0.000626064	0.00109		5.69642	0.00105	0.00268
	5.69738	0.00049751	0.00135		5.69691	0.00103	0.00242
	5.69787	0.000456954	0.00152		5.6974	0.00106	0.0027
	5.69836	0.000404412	0.00193		5.69789	0.000993945	0.00244
	5.69885	0.000459446	0.00223		5.69838	0.00103	0.00272
	5.69934	0.000401264	0.00284		5.69887	0.000983803	0.0025
	5.69983	0.000632057	0.0035		5.69936	0.00102	0.00282
	5.70031	0.000675376	0.00436		5.69985	0.00101	0.00258
	5.7008	0.000631414	0.00458		5.70034	0.00105	0.00298
	5.70129	0.000522083	0.00487		5.70083	0.000986324	0.00284
	5.70178	0.000597533	0.00501		5.70132	0.00107	0.00297
	5.70227	0.00043543	0.00524		5.7018	0.00102	0.0027
	5.70276	0.000396439	0.00513		5.70229	0.00107	0.00315
	5.70325	0.000397983	0.00471		5.70278	0.00102	0.00308
	5.70374	0.000561047	0.00388		5.70327	0.00105	0.00324
	5.70423	0.000516387	0.00352		5.70376	0.00102	0.00311
	5.70472	0.000679369	0.00355		5.70425	0.00106	0.00384
	5.70521	0.000836811	0.00419		5.70474	0.00104	0.00342
	5.7057	0.000882981	0.00427		5.70523	0.00102	0.00359
	5.70619	0.000910606	0.00494		5.70572	0.00104	0.00362
	5.70668	0.000995973	0.00576		5.70621	0.00109	0.00383
	5.70716	0.000903151	0.00661		5.7067	0.00103	0.00341
	5.70765	0.00109	0.00782		5.70719	0.00108	0.00418
	5.70814	0.00105	0.00869		5.70768	0.00106	0.00365
	5.70863	0.00117	0.00775		5.70816	0.00109	0.00351
	5.70912	0.00157	0.00759		5.70865	0.00106	0.00348
	5.70961	0.00149	0.00919		5.70914	0.00109	0.00389
	5.7101	0.00145	0.01024		5.70963	0.00104	0.00354
	5.71059	0.00141	0.0082		5.71012	0.00108	0.00413
	5.71108	0.00159	0.00778		5.71061	0.00109	0.00387
	5.71157	0.00157	0.00732		5.7111	0.00109	0.00355
	5.71206	0.0018	0.00704		5.71159	0.00109	0.0031
	5.71255	0.0019	0.00618		5.71208	0.00113	0.00329
	5.71304	0.00147	0.00512		5.71257	0.00106	0.00282
	5.71353	0.00155	0.00408		5.71306	0.00112	0.00301
	5.71401	0.0016	0.00378		5.71355	0.00102	0.00282
	5.7145	0.00168	0.00341		5.71404	0.00106	0.00315
	5.71499	0.00182	0.00383		5.71453	0.001	0.00308
	5.71548	0.00208	0.00407		5.71501	0.00108	0.00358
	5.71597	0.00145	0.00474		5.7155	0.00101	0.00355
	5.71646	0.00131	0.00534		5.71599	0.00103	0.00397
	5.71695	0.00114	0.00659		5.71648	0.00099555	0.00399
	5.71744	0.00098215	0.00686		5.71697	0.00107	0.00451
	5.71793	0.000747766	0.00631		5.71746	0.00101	0.00486
	5.71842	0.000670806	0.0055		5.71795	0.00102	0.00592
	5.71891	0.000632518	0.00586		5.71844	0.00103	0.00747
	5.7194	0.000668573	0.00581		5.71893	0.00108	0.00758
	5.71989	0.00083644	0.00515		5.71942	0.00103	0.00531
	5.72038	0.0011	0.00472		5.71991	0.00105	0.00582
	5.72086	0.00109	0.00561		5.7204	0.00105	0.00512
	5.72135	0.00126	0.00469		5.72089	0.00109	0.00456
	5.72184	0.0013	0.0041		5.72138	0.00103	0.00473
	5.72233	0.00132	0.00421		5.72186	0.00104	0.00567
	5.72282	0.00167	0.00514		5.72235	0.00101	0.00528
	5.72331	0.00196	0.00462		5.72284	0.00108	0.00539
	5.7238	0.00211	0.00307		5.72333	0.00104	0.00602
	5.72429	0.00241	0.00226		5.72382	0.00107	0.00694
	5.72478	0.00275	0.00204		5.72431	0.00104	0.00433
	5.72527	0.00267	0.00171		5.7248	0.00106	0.00355
	5.72576	0.00234	0.00191		5.72529	0.00104	0.00299
	5.72625	0.00236	0.00193		5.72578	0.00107	0.00331
	5.72674	0.0025	0.00215		5.72627	0.00101	0.0029
	5.72723	0.00204	0.00204		5.72676	0.00108	0.00301
	5.72771	0.00139	0.00287		5.72725	0.00105	0.00265
	5.7282	0.0013	0.00351		5.72774	0.00115	0.00287
	5.72869	0.00090438	0.00233		5.72823	0.00108	0.00258
	5.72918	0.000663084	0.00151		5.72871	0.00114	0.00286
	5.72967	0.000700277	0.00144		5.7292	0.00115	0.00253
	5.73016	0.000546396	0.00132		5.72969	0.00122	0.00275
	5.73065	0.000569942	0.00133		5.73018	0.00117	0.00246
	5.73114	0.000605139	0.00111		5.73067	0.00118	0.00274
	5.73163	0.000518543	0.00117		5.73116	0.00117	0.00246
	5.73212	0.000539066	0.00101		5.73165	0.00119	0.00275
	5.73261	0.000535078	0.00116		5.73214	0.00115	0.00248
	5.7331	0.000548099	0.000991757		5.73263	0.00113	0.00278
	5.73359	0.000522941	0.0011		5.73312	0.0011	0.00252
	5.73407	0.000588586	0.001		5.73361	0.0012	0.0028
	5.73456	0.000556714	0.00112		5.7341	0.00115	0.00247
	5.73505	0.000584011	0.000906921		5.73459	0.00117	0.00274
	5.73554	0.000659225	0.00109		5.73507	0.00114	0.00246
	5.73603	0.000508147	0.000967678		5.73556	0.00112	0.00277
	5.73652	0.000443985	0.00108		5.73605	0.0011	0.0025
	5.73701	0.000440479	0.00098213		5.73654	0.00113	0.00282
	5.7375	0.000368064	0.00118		5.73703	0.00109	0.0025
	5.73799	0.000611856	0.00106		5.73752	0.00112	0.00273
	5.73848	0.000684616	0.0012		5.73801	0.0011	0.0024
	5.73897	0.000525743	0.00111		5.7385	0.00119	0.0027
	5.73946	0.000468484	0.00123		5.73899	0.00115	0.0024
	5.73995	0.000360398	0.00113		5.73948	0.0012	0.0027
	5.74044	0.000511428	0.00124		5.73997	0.00118	0.00241
	5.74092	0.000458153	0.00102		5.74046	0.00127	0.00269
	5.74141	0.000438513	0.00116		5.74095	0.00119	0.0024
	5.7419	0.000555041	0.000948885		5.74144	0.0013	0.0027
	5.74239	0.00053303	0.00107		5.74192	0.00125	0.00242
	5.74288	0.000487011	0.000898719		5.74241	0.00133	0.00273
	5.74337	0.000326081	0.00106		5.7429	0.00125	0.00242
	5.74386	0.000360273	0.00083692		5.74339	0.00132	0.0027
	5.74435	0.000309304	0.00101		5.74388	0.00132	0.00239
	5.74484	0.000362683	0.000750144		5.74437	0.00144	0.00271
	5.74533	0.000426061	0.000930141		5.74486	0.00135	0.00241
	5.74582	0.0004312	0.000805216		5.74535	0.00137	0.00271
	5.74631	0.000552333	0.000935341		5.74584	0.00129	0.00242
	5.7468	0.000558266	0.000770197		5.74633	0.0014	0.0027
	5.74729	0.000476292	0.000962869		5.74682	0.00132	0.00241
	5.74777	0.000674881	0.000815743		5.74731	0.00142	0.00271
	5.74826	0.000476689	0.001		5.7478	0.00148	0.00242
	5.74875	0.000573797	0.000832259		5.74829	0.00159	0.00272
	5.74924	0.000447218	0.00095396		5.74877	0.00163	0.00241
	5.74973	0.000491448	0.00081374		5.74926	0.00179	0.00272
	5.75022	0.000357031	0.000961139		5.74975	0.00208	0.00242
	5.75071	0.000430455	0.000725261		5.75024	0.00257	0.0027
	5.7512	0.000425457	0.000933929		5.75073	0.0029	0.00239
	5.75169	0.000428583	0.000682341		5.75122	0.00314	0.00269
	5.75218	0.000492125	0.000882979		5.75171	0.00308	0.00239
	5.75267	0.000563518	0.000714316		5.7522	0.00285	0.00271
	5.75316	0.000560953	0.000930871		5.75269	0.00229	0.00239
	5.75365	0.00059188	0.000767461		5.75318	0.00208	0.0027
	5.75414	0.000427686	0.000941115		5.75367	0.00177	0.00239
	5.75462	0.000446115	0.00077421		5.75416	0.00167	0.00268
	5.75511	0.00063263	0.000977692		5.75465	0.00153	0.00237
	5.7556	0.00041933	0.000891475		5.75514	0.00154	0.00267
	5.75609	0.000423495	0.00111		5.75562	0.00141	0.00237
	5.75658	0.000464172	0.000939889		5.75611	0.00146	0.00269
	5.75707	0.000554243	0.00111		5.7566	0.00137	0.0024
	5.75756	0.000492358	0.000950929		5.75709	0.00149	0.00274
	5.75805	0.000474615	0.00123		5.75758	0.00146	0.00245
	5.75854	0.000474037	0.00112		5.75807	0.00162	0.00275
	5.75903	0.000531025	0.00129		5.75856	0.0016	0.00244
	5.75952	0.000296468	0.00116		5.75905	0.00174	0.00276
	5.76001	0.000558301	0.00138		5.75954	0.00166	0.00243
	5.7605	0.00049128	0.00118		5.76003	0.0019	0.00274
	5.76098	0.000651097	0.00147		5.76052	0.0019	0.00238
	5.76147	0.000596502	0.00143		5.76101	0.00219	0.00269
	5.76196	0.000908079	0.00178		5.7615	0.00235	0.00239
	5.76245	0.000909135	0.00179		5.76199	0.00273	0.00269
	5.76294	0.000723633	0.00208		5.76247	0.00279	0.00238
	5.76343	0.000654831	0.00207		5.76296	0.00286	0.00271
	5.76392	0.000592915	0.0023		5.76345	0.00264	0.00238
	5.76441	0.000758717	0.00199		5.76394	0.00277	0.00272
	5.7649	0.000981102	0.00238		5.76443	0.00272	0.0024
	5.76539	0.000826355	0.00221		5.76492	0.0031	0.00271
	5.76588	0.000739168	0.00261		5.76541	0.00299	0.00239
	5.76637	0.000814394	0.00268		5.7659	0.00345	0.00273
	5.76686	0.000919177	0.00342		5.76639	0.00367	0.0024
	5.76735	0.0011	0.00362		5.76688	0.00441	0.00273
	5.76783	0.000979438	0.00412		5.76737	0.00497	0.0024
	5.76832	0.000954292	0.00373		5.76786	0.00679	0.00272
	5.76881	0.000848315	0.00353		5.76835	0.00869	0.00238
	5.7693	0.000966968	0.00309		5.76883	0.01228	0.00267
	5.76979	0.00121	0.00314		5.76932	0.01736	0.00234
	5.77028	0.00111	0.0029		5.76981	0.03096	0.00268
	5.77077	0.000980503	0.00302		5.7703	0.05585	0.00233
	5.77126	0.000796626	0.00261		5.77079	0.09397	0.00267
	5.77175	0.000859141	0.00268		5.77128	0.12024	0.00235
	5.77224	0.00086867	0.00234		5.77177	0.12603	0.0027
	5.77273	0.000952089	0.00234		5.77226	0.0954	0.00235
	5.77322	0.000626628	0.00183		5.77275	0.0527	0.00269
	5.77371	0.000766422	0.00199		5.77324	0.03377	0.00236
	5.7742	0.000995059	0.00176		5.77373	0.02445	0.00272
	5.77468	0.00116	0.00203		5.77422	0.0192	0.00239
	5.77517	0.000980839	0.00192		5.77471	0.01338	0.00274
	5.77566	0.00076042	0.00232		5.7752	0.01116	0.00239
	5.77615	0.000696116	0.00248		5.77568	0.00924	0.00274
	5.77664	0.000852359	0.00287		5.77617	0.00892	0.00242
	5.77713	0.000833909	0.00225		5.77666	0.00793	0.0028
	5.77762	0.000885456	0.00212		5.77715	0.0078	0.00245
	5.77811	0.00074273	0.00156		5.77764	0.00699	0.00277
	5.7786	0.00070865	0.00172		5.77813	0.00762	0.00246
	5.77909	0.000947954	0.00144		5.77862	0.00829	0.00282
	5.77958	0.00106	0.00173		5.77911	0.01005	0.00245
	5.78007	0.00106	0.00152		5.7796	0.01056	0.00275
	5.78056	0.000927844	0.00186		5.78009	0.01127	0.00239
	5.78105	0.000925464	0.00169		5.78058	0.01077	0.00278
	5.78153	0.00078683	0.0018		5.78107	0.01039	0.00248
	5.78202	0.000922002	0.00136		5.78156	0.00968	0.00287
	5.78251	0.00102	0.00152		5.78205	0.01212	0.00254
	5.783	0.000823803	0.00119		5.78253	0.01605	0.0029
	5.78349	0.000763219	0.00141		5.78302	0.02219	0.00263
	5.78398	0.000793099	0.00115		5.78351	0.02691	0.00322
	5.78447	0.000625464	0.00137		5.784	0.03249	0.0033
	5.78496	0.00084274	0.00113		5.78449	0.03954	0.00416
	5.78545	0.000879406	0.00152		5.78498	0.04988	0.00429
	5.78594	0.000648696	0.00125		5.78547	0.06112	0.00538
	5.78643	0.000896084	0.00153		5.78596	0.06986	0.00577
	5.78692	0.000741639	0.00123		5.78645	0.06822	0.00507
	5.78741	0.000928098	0.00163		5.78694	0.05817	0.00343
	5.7879	0.00066878	0.00145		5.78743	0.056	0.0033
	5.78838	0.00062327	0.00192		5.78792	0.08018	0.00274
	5.78887	0.00070032	0.00161		5.78841	0.13091	0.00306
	5.78936	0.000471873	0.00203		5.7889	0.2044	0.00265
	5.78985	0.000588953	0.00195		5.78938	0.25038	0.00296
	5.79034	0.000400824	0.00259		5.78987	0.25917	0.00252
	5.79083	0.000630681	0.00243		5.79036	0.19884	0.00288
	5.79132	0.000485308	0.00306		5.79085	0.13833	0.00251
	5.79181	0.000557818	0.00313		5.79134	0.13152	0.00287
	5.7923	0.000397893	0.00403		5.79183	0.18749	0.00247
	5.79279	0.000637856	0.00473		5.79232	0.31681	0.00282
	5.79328	0.000385471	0.00664		5.79281	0.50503	0.00247
	5.79377	0.000422461	0.00859		5.7933	0.62124	0.00287
	5.79426	0.000562669	0.01237		5.79379	0.62575	0.00253
	5.79474	0.00047236	0.01622		5.79428	0.43803	0.00286
	5.79523	0.000494876	0.0216		5.79477	0.22217	0.00248
	5.79572	0.000455363	0.02766		5.79526	0.13218	0.00287
	5.79621	0.000553385	0.0383		5.79574	0.08734	0.00254
	5.7967	0.000359678	0.04503		5.79623	0.07438	0.00296
	5.79719	0.00053547	0.04637		5.79672	0.06553	0.00259
	5.79768	0.00062242	0.04838		5.79721	0.07094	0.00304
	5.79817	0.000471256	0.05397		5.7977	0.07851	0.00274
	5.79866	0.000506621	0.06638		5.79819	0.10759	0.00331
	5.79915	0.000539019	0.07933		5.79868	0.16505	0.00321
	5.79964	0.000516839	0.07264		5.79917	0.27126	0.00385
	5.80013	0.000425729	0.0646		5.79966	0.38469	0.00373
	5.80062	0.000653956	0.06153		5.80015	0.44537	0.00454
	5.80111	0.000494828	0.06432		5.80064	0.42039	0.0043
	5.80159	0.000471692	0.07123		5.80113	0.29886	0.00436
	5.80208	0.000541541	0.08583		5.80162	0.2075	0.00411
	5.80257	0.000431692	0.09066		5.80211	0.22456	0.00519
	5.80306	0.000471674	0.08306		5.80259	0.34337	0.00593
	5.80355	0.000479375	0.07885		5.80308	0.5953	0.00738
	5.80404	0.000650188	0.08059		5.80357	0.87573	0.00871
	5.80453	0.000434184	0.09683		5.80406	1	0.01028
	5.80502	0.000656099	0.12368		5.80455	0.92267	0.00805
	5.80551	0.000456622	0.10448		5.80504	0.54735	0.00694
	5.806	0.000690493	0.08278		5.80553	0.29009	0.00685
	5.80649	0.000509014	0.07384		5.80602	0.21794	0.00882
	5.80698	0.000725763	0.07515		5.80651	0.23337	0.01089
	5.80747	0.000637041	0.08579		5.807	0.32225	0.01351
	5.80796	0.000711133	0.08552		5.80749	0.41608	0.01701
	5.80844	0.000668693	0.07259		5.80798	0.45553	0.02012
	5.80893	0.000842679	0.06394		5.80847	0.4004	0.01355
	5.80942	0.000839812	0.06046		5.80896	0.25315	0.0082
	5.80991	0.000821457	0.06261		5.80944	0.14661	0.00553
	5.8104	0.000802485	0.06932		5.80993	0.10076	0.00501
	5.81089	0.000818258	0.07868		5.81042	0.07894	0.00427
	5.81138	0.000692559	0.06962		5.81091	0.07218	0.00454
	5.81187	0.000482247	0.05405		5.8114	0.06883	0.00438
	5.81236	0.000757657	0.0434		5.81189	0.0791	0.00518
	5.81285	0.000464051	0.03894		5.81238	0.0969	0.00576
	5.81334	0.000481436	0.03929		5.81287	0.15265	0.00768
	5.81383	0.000499136	0.03589		5.81336	0.25938	0.00919
	5.81432	0.000467078	0.02576		5.81385	0.4407	0.01133
	5.81481	0.000529546	0.01856		5.81434	0.58526	0.0137
	5.81529	0.00058405	0.01318		5.81483	0.62705	0.01443
	5.81578	0.000601927	0.01078		5.81532	0.50673	0.01043
	5.81627	0.000614103	0.00873		5.81581	0.2737	0.00889
	5.81676	0.000622774	0.00813		5.81629	0.15978	0.00965
	5.81725	0.000526705	0.00659		5.81678	0.1289	0.01323
	5.81774	0.000579221	0.00641		5.81727	0.14939	0.01705
	5.81823	0.000506854	0.00538		5.81776	0.2001	0.02103
	5.81872	0.000498717	0.00514		5.81825	0.24627	0.02838
	5.81921	0.000496135	0.00424		5.81874	0.25175	0.02864
	5.8197	0.000601715	0.00435		5.81923	0.20453	0.01591
	5.82019	0.000642396	0.00358		5.81972	0.11623	0.01049
	5.82068	0.0006747	0.00388		5.82021	0.07377	0.00823
	5.82117	0.000554662	0.00308		5.8207	0.05877	0.00938
	5.82165	0.000568446	0.00332		5.82119	0.06336	0.00988
	5.82214	0.000601211	0.0026		5.82168	0.07011	0.01201
	5.82263	0.000547271	0.00296		5.82217	0.07623	0.01385
	5.82312	0.0006352	0.00241		5.82266	0.07074	0.0136
	5.82361	0.000481152	0.00287		5.82314	0.05623	0.00866
	5.8241	0.000670004	0.00224		5.82363	0.0417	0.00668
	5.82459	0.000560211	0.00257		5.82412	0.03455	0.00488
	5.82508	0.000639115	0.00194		5.82461	0.02725	0.00508
	5.82557	0.000496941	0.00232		5.8251	0.02051	0.00427
	5.82606	0.000585749	0.00181		5.82559	0.01467	0.00491
	5.82655	0.000628073	0.00234		5.82608	0.01381	0.00459
	5.82704	0.000624796	0.00179		5.82657	0.01317	0.00597
	5.82753	0.000678511	0.00234		5.82706	0.01469	0.00708
	5.82802	0.000586862	0.00188		5.82755	0.01407	0.01015
	5.8285	0.00063874	0.00254		5.82804	0.01443	0.01206
	5.82899	0.000744691	0.00211		5.82853	0.01271	0.01558
	5.82948	0.000710543	0.00265		5.82902	0.01142	0.01917
	5.82997	0.000675782	0.00192		5.8295	0.00915	0.01636
	5.83046	0.000625831	0.00233		5.82999	0.00917	0.00888
	5.83095	0.000620825	0.0018		5.83048	0.00832	0.00693
	5.83144	0.000724413	0.00255		5.83097	0.00901	0.00561
	5.83193	0.000634182	0.00214		5.83146	0.00828	0.00672
	5.83242	0.000530551	0.003		5.83195	0.00933	0.00664
	5.83291	0.000652912	0.00266		5.83244	0.00967	0.00829
	5.8334	0.000694098	0.00373		5.83293	0.01289	0.00889
	5.83389	0.0006892	0.00295		5.83342	0.01568	0.0082
	5.83438	0.00049444	0.00333		5.83391	0.02036	0.00494
	5.83487	0.000628577	0.00258		5.8344	0.02383	0.00464
	5.83535	0.000612292	0.00313		5.83489	0.03499	0.00366
	5.83584	0.000655612	0.00249		5.83538	0.05437	0.00442
	5.83633	0.000456984	0.00317		5.83587	0.08661	0.00375
	5.83682	0.000635299	0.00257		5.83635	0.10972	0.00479
	5.83731	0.000557852	0.00354		5.83684	0.11488	0.00394
	5.8378	0.000580196	0.0031		5.83733	0.08698	0.00415
	5.83829	0.000737625	0.00397		5.83782	0.04466	0.00303
	5.83878	0.000688329	0.00335		5.83831	0.02461	0.00352
	5.83927	0.000766202	0.00422		5.8388	0.01562	0.00268
	5.83976	0.000954969	0.00365		5.83929	0.01143	0.00343
	5.84025	0.000814067	0.0045		5.83978	0.00812	0.00276
	5.84074	0.00070517	0.00395		5.84027	0.00661	0.00358
	5.84123	0.000732067	0.00514		5.84076	0.00561	0.00285
	5.84172	0.000868364	0.00517		5.84125	0.00521	0.00378
	5.8422	0.000832249	0.00669		5.84174	0.00462	0.0033
	5.84269	0.000795203	0.00625		5.84223	0.00424	0.00444
	5.84318	0.000833581	0.00708		5.84272	0.00399	0.00414
	5.84367	0.000731545	0.00617		5.8432	0.00385	0.00549
	5.84416	0.000711987	0.00694		5.84369	0.00366	0.00549
	5.84465	0.000792323	0.00617		5.84418	0.00371	0.00681
	5.84514	0.000909748	0.00703		5.84467	0.00381	0.00606
	5.84563	0.00104	0.00612		5.84516	0.00378	0.00721
	5.84612	0.00103	0.00738		5.84565	0.00354	0.00658
	5.84661	0.00135	0.00642		5.84614	0.00303	0.00624
	5.8471	0.00146	0.00573		5.84663	0.00281	0.00433
	5.84759	0.00208	0.00363		5.84712	0.00261	0.00471
	5.84808	0.00233	0.00387		5.84761	0.00259	0.00336
	5.84857	0.00307	0.00215		5.8481	0.00247	0.00395
	5.84905	0.00365	0.00274		5.84859	0.00251	0.00308
	5.84954	0.00439	0.00156		5.84908	0.00242	0.00433
	5.85003	0.00469	0.00256		5.84957	0.00239	0.00407
	5.85052	0.00501	0.00168		5.85005	0.00213	0.00565
	5.85101	0.00455	0.00321		5.85054	0.00219	0.00579
	5.8515	0.00335	0.00266		5.85103	0.00206	0.00725
	5.85199	0.00258	0.0032		5.85152	0.00217	0.00511
	5.85248	0.00203	0.00164		5.85201	0.00209	0.00493
	5.85297	0.00146	0.00289		5.8525	0.00218	0.00352
	5.85346	0.00113	0.00155		5.85299	0.0022	0.00376
	5.85395	0.000959285	0.00212		5.85348	0.0024	0.00254
	5.85444	0.00128	0.000827901		5.85397	0.00247	0.0034
	5.85493	0.00159	0.00179		5.85446	0.0027	0.00236
	5.85541	0.00195	0.000559287		5.85495	0.00295	0.00333
	5.8559	0.00187	0.00173		5.85544	0.00342	0.00229
	5.85639	0.00177	0.000481227		5.85593	0.00362	0.00347
	5.85688	0.00161	0.00188		5.85641	0.00351	0.00254
	5.85737	0.0019	0.000681081		5.8569	0.00326	0.00362
	5.85786	0.00141	0.00204		5.85739	0.00296	0.00278
	5.85835	0.00114	0.00106		5.85788	0.00229	0.00438
	5.85884	0.000953542	0.00301		5.85837	0.00211	0.004
	5.85933	0.0011	0.00229		5.85886	0.0019	0.00601
	5.85982	0.000948286	0.00435		5.85935	0.00193	0.00533
	5.86031	0.00103	0.00324		5.85984	0.00187	0.00752
	5.8608	0.00107	0.0061		5.86033	0.00187	0.00767
	5.86129	0.00113	0.00543		5.86082	0.00177	0.00578
	5.86178	0.000977105	0.00385		5.86131	0.0018	0.00304
	5.86226	0.0011	0.00107		5.8618	0.00171	0.00396
	5.86275	0.00137	0.00204		5.86229	0.00181	0.00266
	5.86324	0.00173	0.000410884		5.86278	0.00173	0.00407
	5.86373	0.00256	0.00203		5.86326	0.0019	0.00271
	5.86422	0.00421	0.000607828		5.86375	0.00187	0.00414
	5.86471	0.00574	0.00267		5.86424	0.00188	0.00317
	5.8652	0.00654	0.00139		5.86473	0.00177	0.00523
	5.86569	0.00448	0.00361		5.86522	0.0018	0.00396
	5.86618	0.0023	0.00233		5.86571	0.00167	0.00672
	5.86667	0.00159	0.00604		5.8662	0.00166	0.00644
	5.86716	0.0013	0.0046		5.86669	0.00159	0.006
	5.86765	0.00112	0.00458		5.86718	0.00165	0.00424
	5.86814	0.0012	0.00287		5.86767	0.00161	0.00753
	5.86863	0.00105	0.00639		5.86816	0.00163	0.00506
	5.86911	0.00153	0.00288		5.86865	0.00153	0.00496
	5.8696	0.00178	0.0039		5.86914	0.00161	0.00359
	5.87009	0.00301	0.00179		5.86963	0.00149	0.00517
	5.87058	0.00422	0.00427		5.87011	0.00153	0.0041
	5.87107	0.00497	0.00279		5.8706	0.00148	0.00623
	5.87156	0.00411	0.00634		5.87109	0.00152	0.00627
	5.87205	0.00429	0.00577		5.87158	0.00149	0.00946
	5.87254	0.005	0.01017		5.87207	0.00156	0.0089
	5.87303	0.00444	0.01026		5.87256	0.00149	0.01441
	5.87352	0.00304	0.01881		5.87305	0.00156	0.01883
	5.87401	0.00256	0.02149		5.87354	0.00152	0.02625
	5.8745	0.00225	0.02803		5.87403	0.00164	0.03037
	5.87499	0.00275	0.03061		5.87452	0.00159	0.04208
	5.87548	0.00335	0.04742		5.87501	0.00161	0.0547
	5.87596	0.00489	0.05774		5.8755	0.00154	0.04688
	5.87645	0.00584	0.04732		5.87599	0.00157	0.036
	5.87694	0.00741	0.03614		5.87648	0.00149	0.04321
	5.87743	0.00926	0.04434		5.87696	0.00151	0.04493
	5.87792	0.01253	0.04767		5.87745	0.00147	0.04908
	5.87841	0.01698	0.05243		5.87794	0.00153	0.03112
	5.8789	0.02771	0.03402		5.87843	0.00151	0.02662
	5.87939	0.04121	0.03363		5.87892	0.00148	0.02903
	5.87988	0.0506	0.03144		5.87941	0.00141	0.03551
	5.88037	0.04531	0.04382		5.8799	0.00146	0.0512
	5.88086	0.03744	0.06345		5.88039	0.00137	0.06337
	5.88135	0.04333	0.08217		5.88088	0.00146	0.04931
	5.88184	0.05129	0.08179		5.88137	0.00139	0.07573
	5.88233	0.04869	0.12501		5.88186	0.00144	0.11406
	5.88281	0.03513	0.16818		5.88235	0.00137	0.1892
	5.8833	0.02168	0.26941		5.88284	0.00143	0.30653
	5.88379	0.02401	0.39902		5.88333	0.00137	0.42034
	5.88428	0.03607	0.53148		5.88381	0.0014	0.58656
	5.88477	0.05139	0.68549		5.8843	0.00133	0.73238
	5.88526	0.05571	0.76286		5.88479	0.00138	0.74261
	5.88575	0.04522	0.78226		5.88528	0.00129	0.93301
	5.88624	0.0418	1		5.88577	0.00137	1
	5.88673	0.07062	0.96405		5.88626	0.00131	0.65161
	5.88722	0.13039	0.63765		5.88675	0.00133	0.51352
	5.88771	0.23707	0.51797		5.88724	0.00129	0.42278
	5.8882	0.3579	0.41155		5.88773	0.00135	0.27019
	5.88869	0.48115	0.2781		5.88822	0.00133	0.17301
	5.88917	0.62464	0.19003		5.88871	0.00138	0.10307
	5.88966	0.788	0.1116		5.8892	0.00128	0.04368
	5.89015	0.95374	0.05887		5.88969	0.00134	0.04891
	5.89064	1	0.05809		5.89017	0.00129	0.03666
	5.89113	0.79378	0.04511		5.89066	0.00132	0.05289
	5.89162	0.59025	0.06572		5.89115	0.00129	0.05699
	5.89211	0.4841	0.06404		5.89164	0.00135	0.04211
	5.8926	0.35743	0.05123		5.89213	0.00129	0.02928
	5.89309	0.23137	0.03963		5.89262	0.00134	0.0372
	5.89358	0.1379	0.04462		5.89311	0.00128	0.03738
	5.89407	0.06885	0.0459		5.8936	0.00137	0.05721
	5.89456	0.04713	0.06639		5.89409	0.0013	0.05804
	5.89505	0.04845	0.06381		5.89458	0.00133	0.05237
	5.89554	0.05677	0.05801		5.89507	0.00131	0.04279
	5.89602	0.06006	0.04306		5.89556	0.00133	0.04184
	5.89651	0.04554	0.04543		5.89605	0.00133	0.05126
	5.897	0.02997	0.05396		5.89654	0.00135	0.04248
	5.89749	0.03053	0.04122		5.89702	0.00132	0.01884
	5.89798	0.04074	0.01963		5.89751	0.00129	0.01658
	5.89847	0.05469	0.01765		5.898	0.00127	0.01086
	5.89896	0.06002	0.01079		5.89849	0.00127	0.01042
	5.89945	0.05184	0.01122		5.89898	0.00125	0.00739
	5.89994	0.0456	0.00762		5.89947	0.00128	0.00872
	5.90043	0.04764	0.00918		5.89996	0.00122	0.00546
	5.90092	0.05341	0.00511		5.90045	0.00131	0.00709
	5.90141	0.04653	0.00729		5.90094	0.00124	0.00512
	5.9019	0.0268	0.00459		5.90143	0.00127	0.00725
	5.90239	0.01603	0.00713		5.90192	0.00127	0.00569
	5.90287	0.01165	0.00461		5.90241	0.00126	0.00737
	5.90336	0.009	0.00677		5.9029	0.00124	0.00634
	5.90385	0.00724	0.0053		5.90339	0.00128	0.00961
	5.90434	0.00605	0.00881		5.90387	0.00126	0.00689
	5.90483	0.0045	0.00493		5.90436	0.00125	0.00691
	5.90532	0.00384	0.00594		5.90485	0.00124	0.00667
	5.90581	0.00354	0.00503		5.90534	0.00126	0.00795
	5.9063	0.00335	0.00641		5.90583	0.00125	0.00452
	5.90679	0.00325	0.00244		5.90632	0.00127	0.00529
	5.90728	0.00364	0.00385		5.90681	0.00127	0.0038
	5.90777	0.0043	0.00164		5.9073	0.00129	0.00501
	5.90826	0.00536	0.0036		5.90779	0.00126	0.00381
	5.90875	0.00471	0.00182		5.90828	0.00129	0.00502
	5.90924	0.00431	0.00388		5.90877	0.00124	0.00432
	5.90972	0.00462	0.00263		5.90926	0.00131	0.00604
	5.91021	0.00454	0.00475		5.90975	0.00124	0.00574
	5.9107	0.00286	0.0035		5.91024	0.00125	0.00718
	5.91119	0.00181	0.00585		5.91072	0.00122	0.0081
	5.91168	0.00138	0.00625		5.91121	0.00124	0.00871
	5.91217	0.00128	0.00681		5.9117	0.00124	0.0053
	5.91266	0.00131	0.00323		5.91219	0.00121	0.00554
	5.91315	0.00123	0.00396		5.91268	0.00121	0.00378
	5.91364	0.00128	0.00159		5.91317	0.00123	0.00464
	5.91413	0.00158	0.00302		5.91366	0.00123	0.00356
	5.91462	0.00259	0.00139		5.91415	0.0012	0.00459
	5.91511	0.00411	0.00298		5.91464	0.00121	0.00359
	5.9156	0.00563	0.00141		5.91513	0.00126	0.0045
	5.91608	0.00578	0.0028		5.91562	0.00122	0.00357
	5.91657	0.00369	0.00132		5.91611	0.00123	0.00451
	5.91706	0.00227	0.00273		5.9166	0.00122	0.00369
	5.91755	0.00153	0.00147		5.91709	0.00121	0.00453
	5.91804	0.00111	0.00293		5.91757	0.00121	0.0038
	5.91853	0.000959306	0.00172		5.91806	0.00125	0.00466
	5.91902	0.00106	0.00313		5.91855	0.00122	0.00418
	5.91951	0.00108	0.00228		5.91904	0.00123	0.00522
	5.92	0.000980671	0.00374		5.91953	0.00121	0.00417
	5.92049	0.00103	0.00208		5.92002	0.00125	0.0049
	5.92098	0.000944733	0.00352		5.92051	0.00122	0.00445
	5.92147	0.00089285	0.00263		5.921	0.00125	0.00501
	5.92196	0.00101	0.00371		5.92149	0.00121	0.00412
	5.92245	0.00112	0.00235		5.92198	0.00125	0.00503
	5.92293	0.0014	0.00381		5.92247	0.00121	0.00471
	5.92342	0.00179	0.00318		5.92296	0.00128	0.00592
	5.92391	0.00173	0.00492		5.92345	0.00125	0.00595
	5.9244	0.00179	0.00413		5.92393	0.00129	0.00734
	5.92489	0.00174	0.00569		5.92442	0.00126	0.00691
	5.92538	0.00195	0.00462		5.92491	0.00131	0.00765
	5.92587	0.00187	0.00587		5.9254	0.00128	0.00761
	5.92636	0.00151	0.00527		5.92589	0.00132	0.00751
	5.92685	0.00149	0.00543		5.92638	0.00135	0.00539
	5.92734	0.00184	0.00301		5.92687	0.0015	0.00536
	5.92783	0.00263	0.0036		5.92736	0.00166	0.00412
	5.92832	0.00282	0.00205		5.92785	0.00197	0.00406
	5.92881	0.00352	0.0027		5.92834	0.00224	0.00311
	5.9293	0.00447	0.00132		5.92883	0.00256	0.00343
	5.92978	0.00476	0.00215		5.92932	0.00279	0.00275
	5.93027	0.00515	0.000986228		5.92981	0.00304	0.00332
	5.93076	0.00475	0.00203		5.9303	0.00319	0.00279
	5.93125	0.00363	0.000951071		5.93078	0.0032	0.00337
	5.93174	0.00286	0.0021		5.93127	0.00278	0.00285
	5.93223	0.002	0.00105		5.93176	0.00246	0.00333
	5.93272	0.0014	0.00194		5.93225	0.0023	0.00282
	5.93321	0.000942443	0.0009648		5.93274	0.00208	0.00335
	5.9337	0.000645742	0.00194		5.93323	0.00169	0.00286
	5.93419	0.000385798	0.00104		5.93372	0.00155	0.0034
	5.93468	0.000376537	0.00203		5.93421	0.00138	0.00295
	5.93517	0.00053829	0.00106		5.9347	0.00137	0.00337
	5.93566	0.000421206	0.0019		5.93519	0.00134	0.00286
	5.93615	0.000556624	0.000968335		5.93568	0.0013	0.00333
	5.93663	0.000432619	0.00183		5.93617	0.00127	0.00288
	5.93712	0.000424823	0.000948472		5.93666	0.00127	0.00329
	5.93761	0.000548099	0.00177		5.93715	0.00131	0.0028
	5.9381	0.000553549	0.000923008		5.93763	0.00128	0.00322
	5.93859	0.00060967	0.00174		5.93812	0.00129	0.00273
	5.93908	0.000552014	0.000821238		5.93861	0.00131	0.00314
	5.93957	0.000456752	0.00174		5.9391	0.00127	0.00271
	5.94006	0.000592635	0.000901572		5.93959	0.00129	0.00314
	5.94055	0.000536113	0.00179		5.94008	0.00126	0.0027
	5.94104	0.000385859	0.000896994		5.94057	0.00129	0.00313
	5.94153	0.000536087	0.00179		5.94106	0.00129	0.00272
	5.94202	0.000454294	0.000976023		5.94155	0.00133	0.00311
	5.94251	0.000336084	0.00181		5.94204	0.00135	0.00273
	5.943	0.000372557	0.00108		5.94253	0.00142	0.00312
	5.94348	0.000238127	0.00186		5.94302	0.00158	0.00275
	5.94397	0.000555813	0.000994475		5.94351	0.00186	0.00312
	5.94446	0.00042845	0.00174		5.944	0.00241	0.00274
	5.94495	0.00037132	0.000863778		5.94448	0.00299	0.00314
	5.94544	0.000398332	0.00168		5.94497	0.00351	0.00277
	5.94593	0.000365425	0.000916529		5.94546	0.00402	0.0031
	5.94642	0.000289393	0.00165		5.94595	0.00448	0.00271
	5.94691	0.000336265	0.000896539		5.94644	0.00496	0.00308
	5.9474	0.000346014	0.00161		5.94693	0.00522	0.00271
	5.94789	0.000299741	0.000812931		5.94742	0.00484	0.00305
	5.94838	0.000495824	0.00162		5.94791	0.00402	0.00272
	5.94887	0.000254382	0.00081884		5.9484	0.00365	0.00304
	5.94936	0.000383371	0.00161		5.94889	0.00338	0.0027
	5.94984	0.000391171	0.000841861		5.94938	0.00297	0.00306
	5.95033	0.000262747	0.0016		5.94987	0.0025	0.00274
	5.95082	0.000365499	0.000873048		5.95036	0.00241	0.00307
	5.95131	0.000259301	0.00156		5.95084	0.00248	0.00274
	5.9518	0.000251683	0.000952775		5.95133	0.0026	0.00306
	5.95229	0.000264411	0.0016		5.95182	0.00271	0.00273
	5.95278	0.000288569	0.000869577		5.95231	0.00284	0.00305
	5.95327	0.000300038	0.00151		5.9528	0.00279	0.00275
	5.95376	0.000414488	0.000905673		5.95329	0.00253	0.00304
	5.95425	0.000392231	0.00164		5.95378	0.00224	0.00274
	5.95474	0.000424543	0.000905683		5.95427	0.00215	0.00303
	5.95523	0.000285879	0.00165		5.95476	0.00195	0.00272
	5.95572	0.000357337	0.000966898		5.95525	0.00167	0.00304
	5.95621	0.000428945	0.00163		5.95574	0.00144	0.00272
	5.95669	0.000341733	0.000866557		5.95623	0.00137	0.00302
	5.95718	0.000361368	0.00157		5.95672	0.00136	0.00274
	5.95767	0.000410332	0.000872906		5.95721	0.00135	0.00304
	5.95816	0.000304898	0.00165		5.95769	0.0013	0.00275
	5.95865	0.000523717	0.00094662		5.95818	0.00135	0.00302
	5.95914	0.000377744	0.00153		5.95867	0.00137	0.00275
	5.95963	0.000468182	0.000868853		5.95916	0.00143	0.00302
	5.96012	0.000357186	0.0016		5.95965	0.00148	0.00278
	5.96061	0.000499946	0.000902286		5.96014	0.00162	0.00306
	5.9611	0.000345962	0.00163		5.96063	0.00189	0.00281
	5.96159	0.000403549	0.00106		5.96112	0.00219	0.00307
	5.96208	0.000622575	0.00167		5.96161	0.00241	0.00283
	5.96257	0.000344147	0.00112		5.9621	0.00263	0.00312
	5.96306	0.00042422	0.00183		5.96259	0.00294	0.00295
	5.96354	0.000440324	0.00138		5.96308	0.00313	0.00337
	5.96403	0.000419529	0.00211		5.96357	0.00316	0.00331
	5.96452	0.000379266	0.00172		5.96406	0.00286	0.00375
	5.96501	0.000515373	0.00248		5.96454	0.00261	0.00365
	5.9655	0.00053203	0.00187		5.96503	0.00252	0.00403
	5.96599	0.000595369	0.00279		5.96552	0.00259	0.00402
	5.96648	0.000540157	0.00233		5.96601	0.00264	0.00397
	5.96697	0.00045322	0.00252		5.9665	0.00285	0.00334
	5.96746	0.000489115	0.00147		5.96699	0.00314	0.00348
	5.96795	0.000764034	0.00199		5.96748	0.00344	0.00307
	5.96844	0.00102	0.00118		5.96797	0.00379	0.00316
	5.96893	0.00116	0.00164		5.96846	0.00412	0.00287
	5.96942	0.00128	0.000910398		5.96895	0.00435	0.00303
	5.96991	0.00158	0.00138		5.96944	0.00399	0.00275
	5.97039	0.00155	0.000826755		5.96993	0.00326	0.00299
	5.97088	0.00147	0.00144		5.97042	0.00297	0.00276
	5.97137	0.00144	0.000887952		5.97091	0.00273	0.003
	5.97186	0.00114	0.00152		5.97139	0.00229	0.00277
	5.97235	0.00091672	0.00088431		5.97188	0.00173	0.00295
	5.97284	0.000616	0.0015		5.97237	0.00153	0.00273
	5.97333	0.000536902	0.000848131		5.97286	0.0014	0.00295
	5.97382	0.000568584	0.00152		5.97335	0.00138	0.00276
	5.97431	0.000316427	0.00104		5.97384	0.00128	0.00298
	5.9748	0.000475038	0.0016		5.97433	0.0013	0.00278
	5.97529	0.00035171	0.000962438		5.97482	0.00125	0.00298
	5.97578	0.000264795	0.00147		5.97531	0.00125	0.00278
	5.97627	0.000656461	0.000909494		5.9758	0.00122	0.00298
	5.97675	0.000417222	0.00154		5.97629	0.00125	0.00279
	5.97724	0.000339469	0.00089145		5.97678	0.00118	0.00297
	5.97773	0.000366042	0.00139		5.97727	0.00122	0.00277
	5.97822	0.000510143	0.000803148		5.97776	0.00116	0.00296
	5.97871	0.000430623	0.00136		5.97824	0.00125	0.00277
	5.9792	0.000491487	0.000801787		5.97873	0.0012	0.00296
	5.97969	0.000397733	0.00136		5.97922	0.00127	0.00278
	5.98018	0.000374571	0.000778556		5.97971	0.00119	0.00294
	5.98067	0.000419964	0.00138		5.9802	0.00126	0.00275
	5.98116	0.000363459	0.000729203		5.98069	0.00118	0.00291
	5.98165	0.000442756	0.00139		5.98118	0.00127	0.00275
	5.98214	0.00046215	0.000811806		5.98167	0.00132	0.00294
	5.98263	0.000317772	0.00147		5.98216	0.00151	0.00276
	5.98312	0.00035378	0.00087283		5.98265	0.00166	0.00292
	5.9836	0.000501697	0.00155		5.98314	0.00197	0.00276
	5.98409	0.000471006	0.000936065		5.98363	0.00208	0.00293
	5.98458	0.000511411	0.0016		5.98412	0.00231	0.00274
	5.98507	0.000290221	0.000958682		5.9846	0.00238	0.00289
	5.98556	0.000405438	0.00171		5.98509	0.00263	0.00273
	5.98605	0.000311732	0.00101		5.98558	0.0025	0.00288
	5.98654	0.000525601	0.00192		5.98607	0.00237	0.00272
	5.98703	0.000484036	0.000920297		5.98656	0.00186	0.00287
	5.98752	0.000711802	0.00274		5.98705	0.00203	0.00271
	5.98801	0.00045773	0.00494		5.98754	0.00144	0.00285
	5.9885	0	0		5.98803	0.00161	0.0027
	5.98899	0.000536143	0.00092538		5.98852	0	0.00285
	5.98948	0.000245288	0.000905825		5.98901	0.00211	0.00271
	5.98997	0.000339245	0.000863481		5.9895	0.00276	0.00286
	5.99045	0.000268201	0.000940442		5.98999	0.00121	0.00271
	5.99094	0.000409267	0.000823154		5.99048	0.00172	0.00287
	5.99143	0.000326663	0.00108		5.99097	0.00115	0.00271
	5.99192	0.000296486	0.000771977		5.99145	0.00149	0.00285
	5.99241	0.000419011	0.00106		5.99194	0.00115	0.00268
	5.9929	0.000258866	0.000770106		5.99243	0.00139	0.00283
	5.99339	0.000377684	0.00108		5.99292	0.00119	0.00268
	5.99388	0.000424306	0.000791694		5.99341	0.00137	0.00281
	5.99437	0.000249122	0.00113		5.9939	0.00116	0.0027
	5.99486	0.000356953	0.000810646		5.99439	0.00129	0.00282
	5.99535	0.000424625	0.00119		5.99488	0.00112	0.0027
	5.99584	0.000400937	0.000853098		5.99537	0.00129	0.00284
	5.99633	0.000441074	0.00122		5.99586	0.00112	0.00271
	5.99682	0.000416636	0.000851478		5.99635	0.00124	0.00284
	5.9973	0.000364632	0.00126		5.99684	0.00113	0.0027
	5.99779	0.000262734	0.000819816		5.99733	0.00125	0.00282
	5.99828	0.000353521	0.00127		5.99782	0.00113	0.00271
	5.99877	0.000379624	0.000869405		5.9983	0.00122	0.00282
	5.99926	0.000257512	0.00131		5.99879	0.00111	0.00272
	5.99975	0.000336925	0.000887363		5.99928	0.00123	0.00283
	6.00024	0.000313819	0.00125		5.99977	0.00114	0.00274
	6.00073	0.00034059	0.000888044		6.00026	0.00122	0.00282
	6.00122	0.000325732	0.0013		6.00075	0.00111	0.00273
	6.00171	0.000314978	0.000888409		6.00124	0.00121	0.00282
	6.0022	0.000406283	0.00129		6.00173	0.00112	0.00273
	6.00269	0.000268451	0.000886873		6.00222	0.00116	0.00283
	6.00318	0.000386083	0.00137		6.00271	0.00114	0.00275
	6.00367	0.000320579	0.000918994		6.0032	0.00118	0.00283
	6.00415	0.000358583	0.00122		6.00369	0.00115	0.0028
	6.00464	0.000282097	0.000903357		6.00418	0.00121	0.00289
	6.00513	0.000292118	0.00126		6.00467	0.00113	0.00282
	6.00562	0.000411919	0.000895257		6.00515	0.00121	0.00289
	6.00611	0.000331889	0.00121		6.00564	0.00113	0.00287
	6.0066	0.00040912	0.000693436		6.00613	0.00119	0.0029
	6.00709	0.000310895	0.00105		6.00662	0.00113	0.00287
	6.00758	0.000346726	0.0006519		6.00711	0.00118	0.00286
	6.00807	0.000604449	0.00105		6.0076	0.00112	0.00286
	6.00856	0.000375316	0.000675027		6.00809	0.00116	0.00283
	6.00905	0.000379598	0.00109		6.00858	0.00109	0.00287
	6.00954	0.000352572	0.000684394		6.00907	0.00118	0.0028
	6.01003	0.000515598	0.00112		6.00956	0.0011	0.00294
	6.01051	0.000562712	0.000744743		6.01005	0.00114	0.00281
	6.011	0.000589211	0.00113		6.01054	0.00111	0.00311
	6.01149	0.000336002	0.000791865		6.01103	0.00115	0.00282
	6.01198	0.000435167	0.00121		6.01151	0.00111	0.00398
	6.01247	0.000391416	0.000731753		6.012	0.00117	0
	6.01296	0.000288091	0.00111		6.01249	0.00112	0.00137
	6.01345	0.000246358	0.000645815		6.01298	0.00116	0.00279
	6.01394	0.000270659	0.00111		6.01347	0.0011	0.00224
	6.01443	0.000363964	0.000722081		6.01396	0.00116	0.0028
	6.01492	0.000454794	0.00109		6.01445	0.00113	0.00242
	6.01541	0.000395896	0.000707714		6.01494	0.00113	0.00282
	6.0159	0.000257723	0.00101		6.01543	0.00108	0.00252
	6.01639	0.000328362	0.000649377		6.01592	0.00112	0.00283
	6.01688	0.000160745	0.00107		6.01641	0.00111	0.00253
	6.01736	0.000395469	0.000667868		6.0169	0.00117	0.00282
	6.01785	0.000191233	0.00105		6.01739	0.00112	0.00259
	6.01834	0.000265265	0.000683637		6.01788	0.00115	0.00283
	6.01883	0.000279502	0.0011		6.01836	0.00112	0.00264
	6.01932	0.000312202	0.000690433		6.01885	0.00115	0.00288
	6.01981	0.000341603	0.00107		6.01934	0.0011	0.00271
	6.0203	0.000327275	0.000722097		6.01983	0.00116	0.00298
	6.02079	0.000544305	0.00111		6.02032	0.00108	0.00276
	6.02128	0.000390601	0.000740675		6.02081	0.00111	0.0029
	6.02177	0.000311426	0.00113		6.0213	0.0011	0.00267
	6.02226	0.000207902	0.000771581		6.02179	0.00115	0.00286
	6.02275	0.000477413	0.00113		6.02228	0.00111	0.0027
	6.02324	0.000439522	0.000767928		6.02277	0.00111	0.0029
	6.02373	0.000260858	0.00122		6.02326	0.00107	0.00274
	6.02421	0.000481337	0.000855936		6.02375	0.00112	0.0029
	6.0247	0.000380529	0.0012		6.02424	0.00106	0.0027
	6.02519	0.000225726	0.000760666		6.02473	0.00111	0.00284
	6.02568	0.000312792	0.00111		6.02521	0.00107	0.00266
	6.02617	0.000378537	0.000778653		6.0257	0.0011	0.00282
	6.02666	0.000218642	0.00113		6.02619	0.00111	0.00264
	6.02715	0.000413958	0.000786523		6.02668	0.00111	0.0028
	6.02764	0.000395659	0.00111		6.02717	0.00107	0.00267
	6.02813	0.000460611	0.000728088		6.02766	0.00112	0.00284
	6.02862	0.000427548	0.00104		6.02815	0.00108	0.00271
	6.02911	0.00051605	0.000740242		6.02864	0.0011	0.0029
	6.0296	0.000373061	0.00105		6.02913	0.0011	0.00281
	6.03009	0.000294843	0.000697081		6.02962	0.0011	0.00295
	6.03058	0.000263596	0.00104		6.03011	0.00113	0.00279
	6.03106	0.000442329	0.000708672		6.0306	0.00114	0.0029
	6.03155	0.000522496	0.00113		6.03109	0.00111	0.00278
	6.03204	0.000268291	0.000695784		6.03158	0.00113	0.00295
	6.03253	0.000251674	0.00106		6.03206	0.00109	0.0028
	6.03302	0.00027801	0.00068211		6.03255	0.00115	0.00296
	6.03351	0.000312771	0.00113		6.03304	0.00111	0.0028
	6.034	0.000248703	0.000685837		6.03353	0.00113	0.00292
	6.03449	0.000441204	0.00106		6.03402	0.00108	0.00271
	6.03498	0.000316557	0.000744168		6.03451	0.0011	0.00282
	6.03547	0.000425819	0.00109		6.035	0.00107	0.00268
	6.03596	0.000416062	0.000728911		6.03549	0.00112	0.0028
	6.03645	0.000244297	0.00114		6.03598	0.00109	0.00268
	6.03694	0.000468583	0.000750226		6.03647	0.00111	0.00283
	6.03742	0.000432343	0.00112		6.03696	0.00111	0.00276
	6.03791	0.000349606	0.00076771		6.03745	0.0011	0.00293
	6.0384	0.000324197	0.00112		6.03794	0.00108	0.00278
	6.03889	0.000505793	0.000755813		6.03843	0.0011	0.00291
	6.03938	0.000472019	0.00111		6.03891	0.00108	0.0028
	6.03987	0.000355978	0.000795385		6.0394	0.0011	0.00291
	6.04036	0.000474559	0.00119		6.03989	0.00109	0.00271
	6.04085	0.000301677	0.00084252		6.04038	0.00111	0.00288
	6.04134	0.000497579	0.00121		6.04087	0.00106	0.0028
	6.04183	0.000323011	0.000970209		6.04136	0.00111	0.00304
	6.04232	0.000499662	0.0015		6.04185	0.00107	0.00302
	6.04281	0.000466082	0.00132		6.04234	0.00111	0.00349
	6.0433	0.000536311	0.00204		6.04283	0.00106	0.00368
	6.04379	0.000533586	0.00186		6.04332	0.00112	0.00396
	6.04427	0.000458748	0.00242		6.04381	0.00108	0.00396
	6.04476	0.000489706	0.0023		6.0443	0.00109	0.0047
	6.04525	0.000312163	0.00339		6.04479	0.00109	0.00481
	6.04574	0.000495566	0.00304		6.04527	0.00111	0.0043
	6.04623	0.00049056	0.00271		6.04576	0.00108	0.00428
	6.04672	0.000658324	0.00266		6.04625	0.00112	0.00506
	6.04721	0.000806599	0.00368		6.04674	0.00112	0.00444
	6.0477	0.00107	0.0025		6.04723	0.00113	0.00376
	6.04819	0.00135	0.00213		6.04772	0.00108	0.00375
	6.04868	0.00179	0.00199		6.04821	0.00113	0.00406
	6.04917	0.00258	0.0025		6.0487	0.00109	0.00348
	6.04966	0.00246	0.00158		6.04919	0.00109	0.00323
	6.05015	0.0022	0.00162		6.04968	0.00107	0.00323
	6.05064	0.00245	0.00136		6.05017	0.00112	0.0034
	6.05112	0.00285	0.00177		6.05066	0.00107	0.00318
	6.05161	0.00241	0.00126		6.05115	0.00113	0.003
	6.0521	0.00182	0.00134		6.05164	0.00106	0.00285
	6.05259	0.00182	0.000900556		6.05212	0.00106	0.00296
	6.05308	0.00183	0.00125		6.05261	0.00104	0.00293
	6.05357	0.00137	0.00109		6.0531	0.00112	0.00311
	6.05406	0.001	0.00153		6.05359	0.00109	0.00314
	6.05455	0.00124	0.00135		6.05408	0.00109	0.0035
	6.05504	0.00121	0.00204		6.05457	0.00105	0.00364
	6.05553	0.00104	0.00191		6.05506	0.00108	0.00377
	6.05602	0.000786403	0.00223		6.05555	0.00106	0.00397
	6.05651	0.000685013	0.00231		6.05604	0.00109	0.00435
	6.057	0.000567649	0.00271		6.05653	0.00107	0.00387
	6.05749	0.000565588	0.00197		6.05702	0.00108	0.00376
	6.05797	0.000633549	0.00219		6.05751	0.00107	0.00378
	6.05846	0.000731472	0.00199		6.058	0.00109	0.00367
	6.05895	0.00105	0.00205		6.05849	0.00106	0.00359
	6.05944	0.00139	0.00184		6.05897	0.0011	0.00419
	6.05993	0.00146	0.00269		6.05946	0.00108	0.0038
	6.06042	0.00178	0.00194		6.05995	0.00109	0.00351
	6.06091	0.0021	0.00197		6.06044	0.00109	0.00374
	6.0614	0.00164	0.00191		6.06093	0.00108	0.00372
	6.06189	0.00129	0.00206		6.06142	0.00107	0.00338
	6.06238	0.00146	0.00151		6.06191	0.00112	0.00363
	6.06287	0.0015	0.00204		6.0624	0.00107	0.00347
	6.06336	0.00135	0.00157		6.06289	0.00111	0.00313
	6.06385	0.00172	0.00152		6.06338	0.00107	0.00311
	6.06434	0.00163	0.0013		6.06387	0.00109	0.00328
	6.06482	0.00131	0.00167		6.06436	0.00106	0.00306
	6.06531	0.00137	0.00118		6.06485	0.00105	0.00306
	6.0658	0.0015	0.00139		6.06534	0.00104	0.00308
	6.06629	0.00137	0.00117		6.06582	0.00108	0.00324
	6.06678	0.00127	0.0015		6.06631	0.00108	0.00299
	6.06727	0.00126	0.000966366		6.0668	0.00108	0.00298
	6.06776	0.00101	0.00118		6.06729	0.00107	0.00296
	6.06825	0.000965817	0.00083336		6.06778	0.0011	0.00304
	6.06874	0.000787179	0.00114		6.06827	0.00105	0.00296
	6.06923	0.00065565	0.000839486		6.06876	0.00108	0.00302
	6.06972	0.000761779	0.00112		6.06925	0.00107	0.00299
	6.07021	0.000657289	0.000859619		6.06974	0.00107	0.00309
	6.0707	0.00087594	0.00117		6.07023	0.00105	0.00303
	6.07118	0.000494897	0.000944366		6.07072	0.0011	0.00306
	6.07167	0.000346174	0.00126		6.07121	0.00108	0.00302
	6.07216	0.000507203	0.000971653		6.0717	0.00109	0.00309
	6.07265	0.000539213	0.0013		6.07218	0.00107	0.00306
	6.07314	0.000589966	0.00104		6.07267	0.00113	0.00313
	6.07363	0.000284641	0.00141		6.07316	0.00109	0.00307
	6.07412	0.000288716	0.00118		6.07365	0.0011	0.00315
	6.07461	0.000275138	0.00145		6.07414	0.00107	0.00311
	6.0751	0.000464482	0.00112		6.07463	0.0011	0.00317
	6.07559	0.000240248	0.00143		6.07512	0.00106	0.00312
	6.07608	0.000243952	0.00113		6.07561	0.00111	0.0032
	6.07657	0.000321338	0.00155		6.0761	0.00107	0.00318
	6.07706	0.000270922	0.00111		6.07659	0.00109	0.00326
	6.07755	0.00028822	0.0013		6.07708	0.00106	0.00318
[truncated: 456 more rows]

## Sheet: Figure 4
	Figure 4b
	ppm	SP1	P1
	3.30019	0.0027	0.000802764
	3.30068	0.00266	0.000699319
	3.30117	0.00267	0.000765458
	3.30166	0.00267	0.000747996
	3.30215	0.00267	0.000806005
	3.30264	0.0027	0.000700825
	3.30313	0.00272	0.000842063
	3.30362	0.00272	0.000652986
	3.30411	0.00272	0.00066938
	3.3046	0.00272	0.000736549
	3.30509	0.00275	0.000625869
	3.30557	0.00277	0.000588534
	3.30606	0.00276	0.000674194
	3.30655	0.00275	0.000660278
	3.30704	0.00276	0.000701502
	3.30753	0.00277	0.000746605
	3.30802	0.00277	0.000688653
	3.30851	0.00275	0.000656475
	3.309	0.00279	0.000755107
	3.30949	0.0028	0.000817538
	3.30998	0.00281	0.000619044
	3.31047	0.00284	0.000772073
	3.31096	0.00286	0.000694496
	3.31145	0.00286	0.000897546
	3.31194	0.00289	0.000510261
	3.31242	0.00294	0.000547434
	3.31291	0.003	0.000490207
	3.3134	0.00305	0.00057375
	3.31389	0.00311	0.000729944
	3.31438	0.00319	0.000815298
	3.31487	0.00327	0.000528581
	3.31536	0.00337	0.000745423
	3.31585	0.00346	0.000705085
	3.31634	0.00352	0.00066715
	3.31683	0.00354	0.000920889
	3.31732	0.00352	0.000845332
	3.31781	0.00349	0.00107
	3.3183	0.00345	0.0012
	3.31878	0.00345	0.00142
	3.31927	0.00345	0.00138
	3.31976	0.00347	0.00169
	3.32025	0.00348	0.00197
	3.32074	0.00351	0.00208
	3.32123	0.00352	0.00221
	3.32172	0.00355	0.00218
	3.32221	0.00356	0.00213
	3.3227	0.00356	0.00221
	3.32319	0.00357	0.00198
	3.32368	0.00359	0.00206
	3.32417	0.0036	0.00197
	3.32466	0.00365	0.002
	3.32515	0.00368	0.00208
	3.32563	0.00369	0.00206
	3.32612	0.00371	0.00219
	3.32661	0.00373	0.00191
	3.3271	0.0037	0.00199
	3.32759	0.00364	0.00226
	3.32808	0.00357	0.00208
	3.32857	0.00355	0.00193
	3.32906	0.00355	0.00212
	3.32955	0.00351	0.00205
	3.33004	0.00348	0.00223
	3.33053	0.0035	0.00238
	3.33102	0.0035	0.00219
	3.33151	0.00355	0.00221
	3.332	0.00361	0.00208
	3.33248	0.00369	0.00178
	3.33297	0.00378	0.00172
	3.33346	0.00388	0.0014
	3.33395	0.00396	0.00125
	3.33444	0.00408	0.00113
	3.33493	0.00417	0.00123
	3.33542	0.00421	0.00123
	3.33591	0.00421	0.00131
	3.3364	0.00427	0.00157
	3.33689	0.00427	0.00154
	3.33738	0.00429	0.00171
	3.33787	0.0043	0.00185
	3.33836	0.00434	0.00232
	3.33885	0.00438	0.00244
	3.33933	0.00445	0.00246
	3.33982	0.0045	0.00256
	3.34031	0.0045	0.00281
	3.3408	0.00447	0.00271
	3.34129	0.00446	0.00268
	3.34178	0.00447	0.00266
	3.34227	0.00448	0.00281
	3.34276	0.00453	0.00281
	3.34325	0.00458	0.00274
	3.34374	0.00462	0.003
	3.34423	0.00465	0.00304
	3.34472	0.00473	0.00301
	3.34521	0.0048	0.00308
	3.3457	0.00489	0.00297
	3.34618	0.005	0.00297
	3.34667	0.00508	0.00271
	3.34716	0.00522	0.00279
	3.34765	0.00544	0.00267
	3.34814	0.00581	0.00259
	3.34863	0.00642	0.00272
	3.34912	0.0074	0.00271
	3.34961	0.0089	0.00265
	3.3501	0.01034	0.0025
	3.35059	0.01035	0.0023
	3.35108	0.00875	0.00233
	3.35157	0.00706	0.00229
	3.35206	0.00602	0.00206
	3.35254	0.00541	0.00187
	3.35303	0.00505	0.00186
	3.35352	0.0049	0.00182
	3.35401	0.0048	0.00191
	3.3545	0.00469	0.00189
	3.35499	0.00461	0.00182
	3.35548	0.00454	0.00184
	3.35597	0.00447	0.00223
	3.35646	0.00442	0.00215
	3.35695	0.00437	0.00209
	3.35744	0.00435	0.00231
	3.35793	0.00433	0.00214
	3.35842	0.00434	0.00235
	3.35891	0.00435	0.00228
	3.35939	0.00432	0.00242
	3.35988	0.00428	0.00218
	3.36037	0.00426	0.00205
	3.36086	0.00426	0.00223
	3.36135	0.00426	0.00224
	3.36184	0.00424	0.002
	3.36233	0.00424	0.00218
	3.36282	0.00422	0.00224
	3.36331	0.00419	0.00212
	3.3638	0.00414	0.00215
	3.36429	0.00411	0.00199
	3.36478	0.00408	0.00199
	3.36527	0.00407	0.00191
	3.36576	0.00409	0.00178
	3.36624	0.00408	0.00193
	3.36673	0.00409	0.00179
	3.36722	0.00405	0.00183
	3.36771	0.00408	0.00184
	3.3682	0.00408	0.00185
	3.36869	0.00404	0.0019
	3.36918	0.00407	0.00176
	3.36967	0.00407	0.00204
	3.37016	0.00408	0.00183
	3.37065	0.00408	0.00198
	3.37114	0.0041	0.0019
	3.37163	0.00414	0.00189
	3.37212	0.00413	0.00187
	3.37261	0.00413	0.0019
	3.37309	0.00409	0.00182
	3.37358	0.00407	0.00183
	3.37407	0.00408	0.00191
	3.37456	0.00407	0.00199
	3.37505	0.00402	0.00191
	3.37554	0.00401	0.00194
	3.37603	0.00403	0.00201
	3.37652	0.00396	0.0019
	3.37701	0.00394	0.00192
	3.3775	0.00396	0.00203
	3.37799	0.00394	0.0019
	3.37848	0.0039	0.00199
	3.37897	0.0039	0.00171
	3.37945	0.00388	0.00171
	3.37994	0.00389	0.00176
	3.38043	0.00392	0.00164
	3.38092	0.00394	0.00157
	3.38141	0.00395	0.00141
	3.3819	0.00396	0.00139
	3.38239	0.00397	0.00129
	3.38288	0.00396	0.00143
	3.38337	0.00396	0.00121
	3.38386	0.00396	0.00126
	3.38435	0.00401	0.00128
	3.38484	0.00399	0.00124
	3.38533	0.00401	0.00139
	3.38582	0.00402	0.00151
	3.3863	0.004	0.00132
	3.38679	0.004	0.00159
	3.38728	0.00404	0.00146
	3.38777	0.00405	0.0015
	3.38826	0.00407	0.00148
	3.38875	0.00411	0.00166
	3.38924	0.00414	0.00145
	3.38973	0.00417	0.00158
	3.39022	0.00419	0.00154
	3.39071	0.00417	0.0015
	3.3912	0.0042	0.00156
	3.39169	0.00421	0.00156
	3.39218	0.00421	0.00164
	3.39267	0.00425	0.00162
	3.39315	0.00428	0.00159
	3.39364	0.00434	0.00154
	3.39413	0.00434	0.00142
	3.39462	0.00437	0.00168
	3.39511	0.0044	0.00163
	3.3956	0.0044	0.00158
	3.39609	0.00441	0.00174
	3.39658	0.00441	0.00179
	3.39707	0.00442	0.00172
	3.39756	0.00445	0.00184
	3.39805	0.00445	0.00164
	3.39854	0.00445	0.00151
	3.39903	0.00445	0.0017
	3.39952	0.00451	0.0016
	3.4	0.00459	0.00157
	3.40049	0.00461	0.00145
	3.40098	0.00458	0.00152
	3.40147	0.00452	0.00157
	3.40196	0.0045	0.00146
	3.40245	0.00453	0.00145
	3.40294	0.00454	0.00146
	3.40343	0.00456	0.00163
	3.40392	0.0046	0.00166
	3.40441	0.00469	0.00183
	3.4049	0.00475	0.00181
	3.40539	0.00474	0.00203
	3.40588	0.00473	0.00206
	3.40637	0.00473	0.00202
	3.40685	0.00474	0.00208
	3.40734	0.00473	0.00213
	3.40783	0.00471	0.00207
	3.40832	0.00476	0.00216
	3.40881	0.00478	0.00209
	3.4093	0.00477	0.00225
	3.40979	0.00477	0.00209
	3.41028	0.0048	0.00228
	3.41077	0.00485	0.00234
	3.41126	0.00489	0.00235
	3.41175	0.00494	0.00235
	3.41224	0.00493	0.00239
	3.41273	0.00493	0.00232
	3.41321	0.005	0.00231
	3.4137	0.00508	0.00237
	3.41419	0.00513	0.00248
	3.41468	0.0052	0.00261
	3.41517	0.0053	0.00253
	3.41566	0.00543	0.00252
	3.41615	0.0055	0.00258
	3.41664	0.0055	0.00268
	3.41713	0.00546	0.0025
	3.41762	0.00544	0.00241
	3.41811	0.00547	0.00265
	3.4186	0.00549	0.00258
	3.41909	0.0055	0.00256
	3.41958	0.00551	0.00263
	3.42006	0.00553	0.00275
	3.42055	0.00552	0.00272
	3.42104	0.00553	0.00276
	3.42153	0.00558	0.00287
	3.42202	0.00565	0.00276
	3.42251	0.00572	0.0029
	3.423	0.00584	0.00316
	3.42349	0.00592	0.00327
	3.42398	0.006	0.0036
	3.42447	0.00604	0.00387
	3.42496	0.00605	0.00411
	3.42545	0.00609	0.0042
	3.42594	0.00615	0.0042
	3.42643	0.00622	0.00424
	3.42691	0.00627	0.00433
	3.4274	0.00633	0.00435
	3.42789	0.0064	0.00413
	3.42838	0.00641	0.00418
	3.42887	0.00645	0.00425
	3.42936	0.00652	0.00414
	3.42985	0.00659	0.00437
	3.43034	0.00665	0.00413
	3.43083	0.00667	0.00416
	3.43132	0.00674	0.00424
	3.43181	0.00681	0.00424
	3.4323	0.00695	0.00415
	3.43279	0.00707	0.00424
	3.43328	0.00716	0.00434
	3.43376	0.00731	0.00447
	3.43425	0.00747	0.00482
	3.43474	0.00767	0.00477
	3.43523	0.00791	0.005
	3.43572	0.00815	0.00484
	3.43621	0.0083	0.00501
	3.4367	0.00838	0.00492
	3.43719	0.00848	0.00471
	3.43768	0.00857	0.00467
	3.43817	0.0087	0.00486
	3.43866	0.00886	0.00463
	3.43915	0.00902	0.00491
	3.43964	0.00917	0.00482
	3.44012	0.00935	0.00525
	3.44061	0.0096	0.00552
	3.4411	0.00992	0.00553
	3.44159	0.01023	0.0062
	3.44208	0.01054	0.00633
	3.44257	0.01088	0.00675
	3.44306	0.01124	0.00722
	3.44355	0.01157	0.00761
	3.44404	0.01197	0.00814
	3.44453	0.01244	0.0087
	3.44502	0.01306	0.00913
	3.44551	0.01376	0.00936
	3.446	0.01453	0.00974
	3.44649	0.01535	0.01012
	3.44697	0.01618	0.01059
	3.44746	0.0169	0.01079
	3.44795	0.01742	0.01125
	3.44844	0.01782	0.01168
	3.44893	0.01815	0.012
	3.44942	0.01847	0.01279
	3.44991	0.01877	0.01344
	3.4504	0.01908	0.01472
	3.45089	0.01944	0.01613
	3.45138	0.01982	0.01796
	3.45187	0.02026	0.01979
	3.45236	0.0208	0.02137
	3.45285	0.02147	0.02268
	3.45334	0.02231	0.02328
	3.45382	0.02343	0.02363
	3.45431	0.02477	0.02368
	3.4548	0.0264	0.0236
	3.45529	0.02847	0.02326
	3.45578	0.03107	0.02294
	3.45627	0.03431	0.02247
	3.45676	0.03841	0.02266
	3.45725	0.0438	0.02287
	3.45774	0.05098	0.02342
	3.45823	0.06052	0.02414
	3.45872	0.07306	0.0252
	3.45921	0.08862	0.02646
	3.4597	0.10613	0.02843
	3.46019	0.12319	0.03094
	3.46067	0.13709	0.03432
	3.46116	0.14602	0.03904
	3.46165	0.14991	0.04572
	3.46214	0.15034	0.05569
	3.46263	0.14931	0.07048
	3.46312	0.14781	0.09243
	3.46361	0.14577	0.12362
	3.4641	0.14321	0.16495
	3.46459	0.1407	0.21287
	3.46508	0.13895	0.25906
	3.46557	0.13816	0.29401
	3.46606	0.13817	0.31244
	3.46655	0.13849	0.31519
	3.46704	0.13849	0.30862
	3.46752	0.13802	0.30078
	3.46801	0.1378	0.2944
	3.4685	0.13911	0.2874
	3.46899	0.14304	0.27953
	3.46948	0.1498	0.27242
	3.46997	0.15791	0.26815
	3.47046	0.16427	0.26751
	3.47095	0.16538	0.26934
	3.47144	0.15951	0.27144
	3.47193	0.14729	0.27176
	3.47242	0.13148	0.26919
	3.47291	0.11553	0.26583
	3.4734	0.10222	0.26782
	3.47388	0.09279	0.27936
	3.47437	0.08741	0.30139
	3.47486	0.08566	0.32927
	3.47535	0.08717	0.35206
	3.47584	0.09189	0.35621
	3.47633	0.10022	0.3367
	3.47682	0.11282	0.29682
	3.47731	0.13023	0.24705
	3.4778	0.15207	0.20017
	3.47829	0.17657	0.16384
	3.47878	0.20084	0.14003
	3.47927	0.22155	0.12702
	3.47976	0.23581	0.12238
	3.48025	0.24269	0.12465
	3.48073	0.24393	0.13425
	3.48122	0.24246	0.15357
	3.48171	0.24008	0.18523
	3.4822	0.23683	0.23104
	3.48269	0.23212	0.29061
	3.48318	0.22604	0.35858
	3.48367	0.21924	0.42569
	3.48416	0.21258	0.48054
	3.48465	0.20683	0.51347
	3.48514	0.20234	0.52184
	3.48563	0.19905	0.51539
	3.48612	0.19669	0.50703
	3.48661	0.19516	0.49997
	3.4871	0.19468	0.49014
	3.48758	0.1959	0.47595
	3.48807	0.19932	0.45933
	3.48856	0.20408	0.44196
	3.48905	0.20776	0.42592
	3.48954	0.20732	0.41372
	3.49003	0.20076	0.40508
	3.49052	0.18817	0.39928
	3.49101	0.17197	0.39575
	3.4915	0.15545	0.39367
	3.49199	0.14128	0.39368
	3.49248	0.13086	0.39915
	3.49297	0.12465	0.41306
	3.49346	0.12249	0.43279
	3.49395	0.12374	0.44961
	3.49443	0.12708	0.45176
	3.49492	0.13075	0.43314
	3.49541	0.13359	0.39475
	3.4959	0.13539	0.34629
	3.49639	0.1362	0.30002
	3.49688	0.13558	0.26388
	3.49737	0.13367	0.24066
	3.49786	0.13195	0.23037
	3.49835	0.13186	0.23132
	3.49884	0.13333	0.241
	3.49933	0.13489	0.25544
	3.49982	0.13544	0.26814
	3.50031	0.13462	0.27565
	3.5008	0.13186	0.27883
	3.50128	0.12652	0.27977
	3.50177	0.11918	0.27498
	3.50226	0.11145	0.26596
	3.50275	0.10469	0.26131
	3.50324	0.09939	0.26672
	3.50373	0.09538	0.27854
	3.50422	0.09242	0.28927
	3.50471	0.0901	0.29429
	3.5052	0.0881	0.29419
	3.50569	0.08631	0.28755
	3.50618	0.08467	0.27039
	3.50667	0.08327	0.24695
	3.50716	0.08227	0.22519
	3.50764	0.08189	0.20919
	3.50813	0.08211	0.19873
	3.50862	0.08265	0.19171
	3.50911	0.08323	0.18715
	3.5096	0.08355	0.1832
	3.51009	0.08353	0.17951
	3.51058	0.08324	0.1756
	3.51107	0.08297	0.17163
	3.51156	0.08309	0.16801
	3.51205	0.08406	0.16596
	3.51254	0.08632	0.16575
	3.51303	0.08997	0.16725
	3.51352	0.0942	0.16996
	3.51401	0.09757	0.17232
	3.51449	0.09868	0.17328
	3.51498	0.09713	0.17334
	3.51547	0.09296	0.1724
	3.51596	0.08605	0.17203
	3.51645	0.07657	0.17299
	3.51694	0.06577	0.17764
	3.51743	0.05535	0.18737
	3.51792	0.04619	0.20179
	3.51841	0.03871	0.21823
	3.5189	0.03278	0.2308
	3.51939	0.02814	0.23411
	3.51988	0.0245	0.22846
	3.52037	0.02163	0.21551
	3.52086	0.01935	0.19405
	3.52134	0.01748	0.16429
	3.52183	0.01601	0.13242
	3.52232	0.01479	0.10511
	3.52281	0.01372	0.084
	3.5233	0.01286	0.06877
	3.52379	0.01212	0.05742
	3.52428	0.01147	0.04946
	3.52477	0.01096	0.04329
	3.52526	0.01051	0.03824
	3.52575	0.01019	0.03407
	3.52624	0.00994	0.03057
	3.52673	0.00982	0.02807
	3.52722	0.0098	0.02578
	3.52771	0.0098	0.02403
	3.52819	0.00982	0.02239
	3.52868	0.00979	0.02095
	3.52917	0.0097	0.01958
	3.52966	0.0095	0.0188
	3.53015	0.00922	0.01808
	3.53064	0.00891	0.01774
	3.53113	0.00852	0.01743
	3.53162	0.0081	0.01704
	3.53211	0.00773	0.01718
	3.5326	0.0074	0.01727
	3.53309	0.0071	0.01747
	3.53358	0.00682	0.01758
	3.53407	0.00659	0.01723
	3.53455	0.00633	0.01678
	3.53504	0.00615	0.01587
	3.53553	0.00597	0.01468
	3.53602	0.00579	0.01353
	3.53651	0.00565	0.01236
	3.537	0.00552	0.01132
	3.53749	0.00539	0.01059
	3.53798	0.00528	0.00977
	3.53847	0.00518	0.00947
	3.53896	0.00509	0.00893
	3.53945	0.00501	0.00849
	3.53994	0.00494	0.00841
	3.54043	0.00491	0.00786
	3.54092	0.00489	0.00749
	3.5414	0.00485	0.00746
	3.54189	0.00483	0.00707
	3.54238	0.00482	0.00691
	3.54287	0.00479	0.00682
	3.54336	0.00474	0.00651
	3.54385	0.00475	0.00665
	3.54434	0.00479	0.00661
	3.54483	0.00482	0.00654
	3.54532	0.00485	0.00699
	3.54581	0.00489	0.00716
	3.5463	0.00491	0.00737
	3.54679	0.00496	0.00736
	3.54728	0.00495	0.00725
	3.54777	0.00494	0.00698
	3.54825	0.00495	0.007
	3.54874	0.00498	0.00692
	3.54923	0.00497	0.00711
	3.54972	0.005	0.00715
	3.55021	0.00507	0.00712
	3.5507	0.00512	0.00708
	3.55119	0.00515	0.00704
	3.55168	0.0052	0.00701
	3.55217	0.00525	0.00717
	3.55266	0.00528	0.00709
	3.55315	0.00533	0.00684
	3.55364	0.00545	0.00651
	3.55413	0.00555	0.0063
	3.55462	0.00566	0.00601
	3.5551	0.00581	0.006
	3.55559	0.00592	0.00591
	3.55608	0.00601	0.00586
	3.55657	0.00611	0.00576
	3.55706	0.00619	0.00582
	3.55755	0.00634	0.00571
	3.55804	0.00646	0.00555
	3.55853	0.00659	0.00593
	3.55902	0.00676	0.00575
	3.55951	0.00695	0.00576
	3.56	0.00711	0.00605
	3.56049	0.0073	0.00603
	3.56098	0.00747	0.00611
	3.56147	0.00765	0.00626
	3.56195	0.00787	0.00632
	3.56244	0.00805	0.00675
	3.56293	0.00826	0.00715
	3.56342	0.00848	0.00737
	3.56391	0.00876	0.00752
	3.5644	0.00905	0.00767
	3.56489	0.00932	0.00779
	3.56538	0.00956	0.00782
	3.56587	0.00982	0.00804
	3.56636	0.01005	0.00816
	3.56685	0.01031	0.00843
	3.56734	0.01063	0.00867
	3.56783	0.01096	0.00909
	3.56831	0.01142	0.00952
	3.5688	0.01196	0.00992
	3.56929	0.01245	0.01024
	3.56978	0.01292	0.01073
	3.57027	0.01336	0.01081
	3.57076	0.01368	0.01107
	3.57125	0.01398	0.01145
	3.57174	0.01431	0.01156
	3.57223	0.01468	0.01228
	3.57272	0.01523	0.01284
	3.57321	0.01591	0.01363
	3.5737	0.01676	0.01468
	3.57419	0.01785	0.01573
	3.57468	0.01921	0.0165
	3.57516	0.02088	0.01709
	3.57565	0.02299	0.01719
	3.57614	0.02564	0.01735
	3.57663	0.02891	0.01714
	3.57712	0.03283	0.0171
	3.57761	0.03714	0.01728
	3.5781	0.04137	0.01799
	3.57859	0.04488	0.01888
	3.57908	0.04746	0.02012
	3.57957	0.04926	0.02206
	3.58006	0.0507	0.0245
	3.58055	0.05217	0.02807
	3.58104	0.05418	0.03319
	3.58153	0.05708	0.04006
	3.58201	0.06126	0.04856
	3.5825	0.06722	0.05804
	3.58299	0.07565	0.06634
	3.58348	0.08693	0.07174
	3.58397	0.10062	0.07387
	3.58446	0.11505	0.07425
	3.58495	0.12759	0.07457
	3.58544	0.13584	0.07552
	3.58593	0.13848	0.07796
	3.58642	0.13623	0.08298
	3.58691	0.13112	0.09187
	3.5874	0.12544	0.10688
	3.58789	0.12067	0.12974
	3.58838	0.1173	0.16228
	3.58886	0.11507	0.20266
	3.58935	0.11354	0.2446
	3.58984	0.11241	0.27934
	3.59033	0.11162	0.298
	3.59082	0.11124	0.29843
	3.59131	0.11094	0.28456
	3.5918	0.11027	0.26466
	3.59229	0.10916	0.24646
	3.59278	0.10789	0.23401
	3.59327	0.1069	0.2271
	3.59376	0.1066	0.22344
	3.59425	0.1071	0.22129
	3.59474	0.10849	0.21976
	3.59522	0.11085	0.21846
	3.59571	0.11478	0.2181
	3.5962	0.12095	0.21706
	3.59669	0.12937	0.21448
	3.59718	0.13867	0.21017
	3.59767	0.14614	0.20594
	3.59816	0.14898	0.20333
	3.59865	0.14562	0.20228
	3.59914	0.13626	0.20336
	3.59963	0.12288	0.20635
	3.60012	0.10866	0.21305
	3.60061	0.09621	0.22547
	3.6011	0.08708	0.24545
	3.60159	0.08174	0.27308
	3.60207	0.08025	0.30327
	3.60256	0.08242	0.32684
	3.60305	0.08773	0.33354
	3.60354	0.09482	0.31949
	3.60403	0.10154	0.28741
	3.60452	0.10583	0.24509
	3.60501	0.10641	0.20376
	3.6055	0.10351	0.17145
	3.60599	0.09865	0.15066
	3.60648	0.0937	0.14141
	3.60697	0.08988	0.14303
	3.60746	0.08757	0.15526
	3.60795	0.08639	0.17609
	3.60844	0.08588	0.20153
	3.60892	0.08557	0.22381
	3.60941	0.08529	0.23547
	3.6099	0.08501	0.23352
	3.61039	0.08445	0.22047
	3.61088	0.08323	0.20268
	3.61137	0.08142	0.18774
	3.61186	0.07926	0.17783
	3.61235	0.07713	0.17297
	3.61284	0.07529	0.17159
	3.61333	0.07377	0.1716
	3.61382	0.07254	0.17224
	3.61431	0.07173	0.17286
	3.6148	0.07159	0.17287
	3.61529	0.07249	0.17151
	3.61577	0.07475	0.16844
	3.61626	0.078	0.16374
	3.61675	0.081	0.15864
	3.61724	0.0821	0.15489
	3.61773	0.07997	0.15238
	3.61822	0.07417	0.15034
	3.61871	0.0655	0.14893
	3.6192	0.05566	0.14798
	3.61969	0.04635	0.14918
	3.62018	0.03849	0.15412
	3.62067	0.03229	0.16398
	3.62116	0.02748	0.17748
	3.62165	0.02381	0.19024
	3.62214	0.02094	0.19608
	3.62262	0.01868	0.18973
	3.62311	0.01692	0.17131
	3.6236	0.01552	0.14469
	3.62409	0.01437	0.1165
	3.62458	0.01343	0.0924
	3.62507	0.01268	0.07409
	3.62556	0.012	0.0609
	3.62605	0.0114	0.05169
	3.62654	0.01087	0.0449
	3.62703	0.01042	0.03992
	3.62752	0.01	0.03594
	3.62801	0.00963	0.03309
	3.6285	0.00934	0.03074
	3.62898	0.0091	0.02876
	3.62947	0.00895	0.02715
	3.62996	0.00879	0.0255
	3.63045	0.00867	0.02412
	3.63094	0.0086	0.02278
	3.63143	0.00852	0.02138
	3.63192	0.00844	0.02027
	3.63241	0.00836	0.01909
	3.6329	0.00824	0.01825
	3.63339	0.00809	0.01765
	3.63388	0.00794	0.01708
	3.63437	0.00779	0.0165
	3.63486	0.00759	0.01632
	3.63535	0.00741	0.01595
	3.63583	0.00724	0.01583
	3.63632	0.00703	0.01563
	3.63681	0.00676	0.01558
	3.6373	0.00655	0.01538
	3.63779	0.00635	0.01473
	3.63828	0.00616	0.0141
	3.63877	0.00601	0.01349
	3.63926	0.00587	0.0126
	3.63975	0.00573	0.01201
	3.64024	0.00561	0.01137
	3.64073	0.00552	0.01116
	3.64122	0.00543	0.0109
	3.64171	0.00536	0.01073
	3.6422	0.00532	0.0103
	3.64268	0.00529	0.00999
	3.64317	0.00527	0.0094
	3.64366	0.00525	0.00875
	3.64415	0.00527	0.00819
	3.64464	0.00526	0.00782
	3.64513	0.00527	0.00722
	3.64562	0.00529	0.00692
	3.64611	0.00535	0.00667
	3.6466	0.00547	0.00626
	3.64709	0.00558	0.00636
	3.64758	0.00564	0.00608
	3.64807	0.00561	0.00619
	3.64856	0.00551	0.00607
	3.64905	0.00534	0.00599
	3.64953	0.00517	0.00563
	3.65002	0.00506	0.00553
	3.65051	0.00495	0.00527
	3.651	0.00485	0.00498
	3.65149	0.00475	0.00483
	3.65198	0.00465	0.00489
	3.65247	0.00459	0.00471
	3.65296	0.00454	0.00475
	3.65345	0.00449	0.00466
	3.65394	0.00442	0.00469
	3.65443	0.00435	0.00448
	3.65492	0.00428	0.00464
	3.65541	0.00425	0.00465
	3.65589	0.00426	0.00478
	3.65638	0.00426	0.00474
	3.65687	0.00432	0.00452
	3.65736	0.00438	0.00442
	3.65785	0.00443	0.00434
	3.65834	0.00447	0.00414
	3.65883	0.00445	0.00406
	3.65932	0.00447	0.00383
	3.65981	0.0045	0.00372
	3.6603	0.00447	0.0036
	3.66079	0.0044	0.00362
	3.66128	0.00434	0.00352
	3.66177	0.00432	0.00339
	3.66226	0.00433	0.00332
	3.66274	0.00433	0.00315
	3.66323	0.00428	0.00311
	3.66372	0.00416	0.00305
	3.66421	0.00406	0.00287
	3.6647	0.00399	0.0027
	3.66519	0.00395	0.00258
	3.66568	0.0039	0.00238
	3.66617	0.00388	0.00228
	3.66666	0.00389	0.00214
	3.66715	0.00385	0.0022
	3.66764	0.00386	0.00222
	3.66813	0.00383	0.00219
	3.66862	0.00383	0.00244
	3.66911	0.0038	0.00266
	3.66959	0.00382	0.00272
	3.67008	0.00384	0.00277
	3.67057	0.00387	0.00277
	3.67106	0.00389	0.00266
	3.67155	0.00389	0.00263
	3.67204	0.0039	0.00258
	3.67253	0.00389	0.0024
	3.67302	0.00389	0.00233
	3.67351	0.0039	0.00239
	3.674	0.00392	0.00237
	3.67449	0.00396	0.00232
	3.67498	0.00394	0.00232
	3.67547	0.00397	0.00234
	3.67596	0.00394	0.00245
	3.67644	0.00391	0.00244
	3.67693	0.00392	0.00223
	3.67742	0.0039	0.0021
	3.67791	0.00392	0.00223
	3.6784	0.00396	0.00218
	3.67889	0.00398	0.00216
	3.67938	0.004	0.00215
	3.67987	0.00401	0.00206
	3.68036	0.004	0.00221
	3.68085	0.00402	0.0022
	3.68134	0.00404	0.0022
	3.68183	0.00406	0.00232
	3.68232	0.00408	0.00228
	3.68281	0.00412	0.00218
	3.68329	0.00413	0.00202
	3.68378	0.00412	0.00212
	3.68427	0.00414	0.0021
	3.68476	0.00421	0.00172
	3.68525	0.00425	0.00162
	3.68574	0.00431	0.00164
	3.68623	0.00434	0.00189
	3.68672	0.00435	0.00194
	3.68721	0.0044	0.00216
	3.6877	0.00442	0.00217
	3.68819	0.00446	0.00211
	3.68868	0.00447	0.00221
	3.68917	0.00451	0.00223
	3.68965	0.0046	0.00214
	3.69014	0.00468	0.00218
	3.69063	0.00475	0.00219
	3.69112	0.00486	0.00194
	3.69161	0.00498	0.00197
	3.6921	0.00506	0.00208
	3.69259	0.00504	0.00189
	3.69308	0.00497	0.00195
	3.69357	0.00502	0.0018
	3.69406	0.00501	0.00195
	3.69455	0.00502	0.00201
	3.69504	0.00509	0.00185
	3.69553	0.00517	0.00186
	3.69602	0.00522	0.00183
	3.6965	0.00524	0.00175
	3.69699	0.00527	0.00194
	3.69748	0.00535	0.00172
	3.69797	0.00551	0.00183
	3.69846	0.0057	0.00166
	3.69895	0.00589	0.0018
	3.69944	0.00603	0.00184
	3.69993	0.00605	0.00177
	3.70042	0.00603	0.00176
	3.70091	0.00603	0.00183
	3.7014	0.00612	0.00177
	3.70189	0.00629	0.00178
	3.70238	0.00649	0.00165
	3.70287	0.00688	0.00173
	3.70335	0.00747	0.00164
	3.70384	0.00823	0.00172
	3.70433	0.00896	0.0016
	3.70482	0.00941	0.00141
	3.70531	0.00955	0.00147
	3.7058	0.00936	0.00138
	3.70629	0.00896	0.00116
	3.70678	0.00864	0.00126
	3.70727	0.00855	0.00108
	3.70776	0.00863	0.00122
	3.70825	0.00874	0.00131
	3.70874	0.00879	0.00138
	3.70923	0.00901	0.00127
	3.70972	0.00954	0.00144
	3.7102	0.01023	0.00158
	3.71069	0.01081	0.00154
	3.71118	0.01104	0.00166
	3.71167	0.01104	0.00168
	3.71216	0.01095	0.00166
	3.71265	0.01079	0.0019
	3.71314	0.01066	0.00205
	3.71363	0.01054	0.00238
	3.71412	0.01046	0.00264
	3.71461	0.01042	0.00313
	3.7151	0.01055	0.00354
	3.71559	0.01084	0.00413
	3.71608	0.01132	0.00461
	3.71656	0.01214	0.00501
	3.71705	0.0133	0.00546
	3.71754	0.01471	0.00538
	3.71803	0.01596	0.00517
	3.71852	0.01656	0.00478
	3.71901	0.01665	0.004
	3.7195	0.0168	0.00366
	3.71999	0.01761	0.00321
	3.72048	0.01933	0.00297
	3.72097	0.02184	0.00263
	3.72146	0.02441	0.00243
	3.72195	0.02604	0.00234
	3.72244	0.02661	0.00225
	3.72293	0.0276	0.00214
	3.72341	0.02915	0.00203
	3.7239	0.02995	0.00223
	3.72439	0.03047	0.00199
	3.72488	0.03214	0.00221
	3.72537	0.03606	0.00213
	3.72586	0.04257	0.00208
	3.72635	0.05012	0.00207
	3.72684	0.05596	0.00223
	3.72733	0.05887	0.00232
	3.72782	0.06293	0.00239
	3.72831	0.07527	0.0026
	3.7288	0.09996	0.00267
	3.72929	0.13549	0.0028
	3.72978	0.16411	0.00264
	3.73026	0.16235	0.00279
	3.73075	0.14464	0.0028
	3.73124	0.13641	0.00283
	3.73173	0.13012	0.00293
	3.73222	0.11746	0.00332
	3.73271	0.10364	0.00355
	3.7332	0.09558	0.00384
	3.73369	0.0962	0.00429
	3.73418	0.10549	0.00451
	3.73467	0.11727	0.005
	3.73516	0.12178	0.00539
	3.73565	0.11942	0.00552
	3.73614	0.12008	0.0054
	3.73663	0.12571	0.00514
	3.73711	0.13389	0.00478
	3.7376	0.14753	0.00423
	3.73809	0.16279	0.00381
	3.73858	0.16691	0.00353
	3.73907	0.16143	0.00344
	3.73956	0.16072	0.00334
	3.74005	0.17152	0.00305
	3.74054	0.18999	0.00309
	3.74103	0.21211	0.00291
	3.74152	0.23764	0.00293
	3.74201	0.27215	0.00264
	3.7425	0.32642	0.00234
	3.74299	0.38003	0.00225
	3.74348	0.37513	0.00196
	3.74396	0.31376	0.0018
	3.74445	0.25796	0.00176
	3.74494	0.22351	0.00182
	3.74543	0.19768	0.00175
	3.74592	0.17637	0.00175
	3.74641	0.1593	0.0017
	3.7469	0.14978	0.00209
	3.74739	0.15077	0.00214
	3.74788	0.15626	0.00227
	3.74837	0.15368	0.00223
	3.74886	0.13942	0.00215
	3.74935	0.12532	0.00222
	3.74984	0.1181	0.00187
	3.75032	0.11346	0.00191
	3.75081	0.11277	0.00186
	3.7513	0.11516	0.00177
	3.75179	0.11086	0.00181
	3.75228	0.09867	0.0018
	3.75277	0.08962	0.00184
	3.75326	0.08985	0.00196
	3.75375	0.09838	0.00207
	3.75424	0.1118	0.00193
	3.75473	0.12369	0.00187
	3.75522	0.12887	0.00212
	3.75571	0.13573	0.00196
	3.7562	0.15033	0.0021
	3.75669	0.14957	0.00211
	3.75717	0.11952	0.00198
	3.75766	0.08546	0.00238
	3.75815	0.06371	0.00208
	3.75864	0.05263	0.00231
	3.75913	0.04874	0.00238
	3.75962	0.04601	0.00247
	3.76011	0.04033	0.00253
	3.7606	0.03294	0.00259
	3.76109	0.02706	0.00225
	3.76158	0.02385	0.00235
	3.76207	0.02273	0.00211
	3.76256	0.02246	0.00192
	3.76305	0.0219	0.00169
	3.76354	0.02059	0.00161
	3.76402	0.01976	0.00151
	3.76451	0.01935	0.00138
	3.765	0.01788	0.00144
	3.76549	0.01546	0.00147
	3.76598	0.01324	0.00141
	3.76647	0.01181	0.00156
	3.76696	0.01128	0.00155
	3.76745	0.01132	0.00158
	3.76794	0.01142	0.00149
	3.76843	0.011	0.00158
	3.76892	0.00996	0.00161
	3.76941	0.00867	0.00166
	3.7699	0.00764	0.0014
	3.77039	0.00698	0.00148
	3.77087	0.00656	0.00143
	3.77136	0.00628	0.0016
	3.77185	0.00611	0.00155
	3.77234	0.00607	0.00162
	3.77283	0.00607	0.00156
	3.77332	0.00611	0.00165
	3.77381	0.00626	0.00158
	3.7743	0.00646	0.0017
	3.77479	0.0067	0.00166
	3.77528	0.00691	0.00171
	3.77577	0.00693	0.00156
	3.77626	0.00656	0.00159
	3.77675	0.00604	0.00158
	3.77724	0.00572	0.00177
	3.77772	0.00569	0.0017
	3.77821	0.00581	0.00162
	3.7787	0.00589	0.0016
	3.77919	0.00588	0.00159
	3.77968	0.00601	0.00155
	3.78017	0.00642	0.00176
	3.78066	0.00691	0.00159
	3.78115	0.00715	0.00168
	3.78164	0.00705	0.00171
	3.78213	0.00663	0.00156
	3.78262	0.00599	0.00165
	3.78311	0.00538	0.0016
	3.7836	0.00494	0.00154
	3.78408	0.00468	0.00156
	3.78457	0.00454	0.00157
	3.78506	0.00444	0.00165
	3.78555	0.00446	0.00163
	3.78604	0.00454	0.00174
	3.78653	0.00466	0.00184
	3.78702	0.00468	0.00203
	3.78751	0.00463	0.00227
	3.788	0.00454	0.0022
	3.78849	0.00441	0.00212
	3.78898	0.00432	0.00229
	3.78947	0.00432	0.00218
	3.78996	0.00432	0.00219
	3.79045	0.00438	0.00207
	3.79093	0.00442	0.00205
	3.79142	0.00445	0.00185
	3.79191	0.0045	0.00164
	3.7924	0.00458	0.00163
	3.79289	0.00472	0.00166
	3.79338	0.00488	0.00172
	3.79387	0.00506	0.00167
	3.79436	0.00525	0.00163
	3.79485	0.0054	0.00166
	3.79534	0.00556	0.00189
	3.79583	0.00567	0.00189
	3.79632	0.00578	0.00215
	3.79681	0.00587	0.00218
	3.7973	0.00595	0.00245
	3.79778	0.00596	0.00276
	3.79827	0.00601	0.00308
	3.79876	0.00601	0.00329
	3.79925	0.00599	0.00372
	3.79974	0.00594	0.00401
	3.80023	0.00594	0.0043
	3.80072	0.00594	0.00447
	3.80121	0.00592	0.00487
	3.8017	0.00594	0.00508
	3.80219	0.00599	0.00539
	3.80268	0.00605	0.00568
	3.80317	0.00614	0.00595
	3.80366	0.00618	0.00613
	3.80415	0.00618	0.00615
	3.80463	0.00614	0.00638
	3.80512	0.00606	0.0065
	3.80561	0.00595	0.0065
	3.8061	0.00585	0.00639
	3.80659	0.00574	0.00644
	3.80708	0.00563	0.00668
	3.80757	0.00552	0.00701
	3.80806	0.00541	0.00681
	3.80855	0.00532	0.0069
	3.80904	0.00525	0.00682
	3.80953	0.00522	0.00661
	3.81002	0.00524	0.00629
	3.81051	0.00521	0.00606
	3.81099	0.00515	0.00575
	3.81148	0.00507	0.00546
	3.81197	0.00499	0.00488
	3.81246	0.00492	0.00469
	3.81295	0.0049	0.0042
	3.81344	0.00488	0.00396
	3.81393	0.00487	0.00379
	3.81442	0.00483	0.0036
	3.81491	0.00481	0.00321
	3.8154	0.0048	0.00305
	3.81589	0.0048	0.00289
	3.81638	0.00482	0.00282
	3.81687	0.00483	0.0026
	3.81736	0.00485	0.00265
	3.81784	0.00489	0.00249
	3.81833	0.00494	0.00241
	3.81882	0.00499	0.00241
	3.81931	0.00503	0.00237
	3.8198	0.00512	0.00225
	3.82029	0.00516	0.00234
	3.82078	0.00524	0.00237
	3.82127	0.00535	0.00238
	3.82176	0.00547	0.00245
	3.82225	0.00558	0.00257
	3.82274	0.00572	0.00258
	3.82323	0.00582	0.00279
	3.82372	0.0059	0.00298
	3.82421	0.00591	0.00338
	3.82469	0.00598	0.00372
	3.82518	0.00607	0.00438
	3.82567	0.00612	0.00485
	3.82616	0.00622	0.00533
	3.82665	0.00629	0.00552
	3.82714	0.00637	0.00573
	3.82763	0.00645	0.00535
	3.82812	0.00652	0.00501
	3.82861	0.00662	0.00454
	3.8291	0.0067	0.00418
	3.82959	0.00681	0.00372
	3.83008	0.00698	0.00329
	3.83057	0.00721	0.00316
	3.83106	0.00748	0.00298
	3.83154	0.00785	0.00274
	3.83203	0.0083	0.00287
	3.83252	0.00875	0.00278
	3.83301	0.00912	0.00287
	3.8335	0.00948	0.00282
	3.83399	0.00983	0.00298
	3.83448	0.01022	0.00295
	3.83497	0.01063	0.00295
	3.83546	0.01105	0.00327
	3.83595	0.01138	0.00324
	3.83644	0.01168	0.00325
	3.83693	0.012	0.00333
	3.83742	0.01228	0.00345
	3.83791	0.01237	0.00357
	3.83839	0.01229	0.00361
	3.83888	0.01225	0.00377
	3.83937	0.01226	0.00394
	3.83986	0.0124	0.00423
	3.84035	0.01269	0.00441
	3.84084	0.01306	0.0049
	3.84133	0.01334	0.00525
	3.84182	0.01346	0.00571
	3.84231	0.01345	0.00603
	3.8428	0.01339	0.00615
	3.84329	0.01339	0.00638
	3.84378	0.01339	0.00678
	3.84427	0.01334	0.00734
	3.84475	0.01328	0.00777
	3.84524	0.01329	0.00814
	3.84573	0.01335	0.00828
	3.84622	0.01332	0.00822
	3.84671	0.01329	0.00802
	3.8472	0.01331	0.00747
	3.84769	0.01336	0.00723
	3.84818	0.01354	0.00696
	3.84867	0.0139	0.00693
	3.84916	0.0144	0.00707
	3.84965	0.01499	0.00714
	3.85014	0.01576	0.00718
	3.85063	0.01664	0.00749
	3.85112	0.01765	0.00775
	3.8516	0.01879	0.00784
	3.85209	0.02009	0.00819
	3.85258	0.02158	0.00848
	3.85307	0.02326	0.00899
	3.85356	0.02503	0.00941
	3.85405	0.02685	0.00997
	3.85454	0.02886	0.01055
	3.85503	0.03113	0.01135
	3.85552	0.03387	0.01223
	3.85601	0.03729	0.01357
	3.8565	0.04162	0.01521
	3.85699	0.04717	0.01683
	3.85748	0.0545	0.01904
	3.85797	0.0644	0.02142
	3.85845	0.07779	0.02377
	3.85894	0.09575	0.02654
	3.85943	0.11911	0.02961
	3.85992	0.14863	0.03312
	3.86041	0.18502	0.03768
	3.8609	0.22805	0.043
	3.86139	0.27442	0.04975
	3.86188	0.31562	0.05959
	3.86237	0.34061	0.0744
	3.86286	0.34294	0.09731
	3.86335	0.32428	0.13174
	3.86384	0.2905	0.18103
	3.86433	0.24835	0.24952
	3.86482	0.20474	0.34229
	3.8653	0.16526	0.46202
	3.86579	0.13252	0.60352
	3.86628	0.10681	0.74349
	3.86677	0.08738	0.83977
	3.86726	0.07309	0.85716
	3.86775	0.06281	0.79901
	3.86824	0.05551	0.69375
	3.86873	0.05035	0.56653
	3.86922	0.04663	0.43778
	3.86971	0.04386	0.32732
	3.8702	0.0417	0.24375
	3.87069	0.04014	0.18345
	3.87118	0.03918	0.14104
	3.87166	0.03872	0.11166
	3.87215	0.03871	0.09224
	3.87264	0.03908	0.07921
	3.87313	0.03966	0.07021
	3.87362	0.0406	0.06382
	3.87411	0.04217	0.05857
	3.8746	0.04453	0.05488
	3.87509	0.04792	0.05188
	3.87558	0.05267	0.0499
	3.87607	0.05922	0.04841
	3.87656	0.06823	0.04756
	3.87705	0.08055	0.04741
	3.87754	0.09698	0.04791
	3.87803	0.11819	0.0492
	3.87851	0.1447	0.05151
	3.879	0.17662	0.05421
	3.87949	0.2128	0.05802
	3.87998	0.25011	0.06365
	3.88047	0.28363	0.07228
	3.88096	0.30753	0.08619
	3.88145	0.31555	0.10788
	3.88194	0.30266	0.14034
	3.88243	0.26994	0.18677
	3.88292	0.22631	0.2498
	3.88341	0.18253	0.33206
	3.8839	0.14484	0.43403
	3.88439	0.11466	0.54874
	3.88488	0.09151	0.65991
	3.88536	0.07445	0.74488
	3.88585	0.06206	0.78252
	3.88634	0.05287	0.7537
	3.88683	0.04581	0.65396
	3.88732	0.04037	0.51257
	3.88781	0.03607	0.37843
	3.8883	0.03257	0.2761
	3.88879	0.0297	0.20324
	3.88928	0.02731	0.1513
	3.88977	0.02526	0.11492
	3.89026	0.02344	0.09069
	3.89075	0.0218	0.07471
	3.89124	0.02038	0.06363
	3.89173	0.01912	0.05572
	3.89221	0.01805	0.04933
	3.8927	0.01714	0.0441
	3.89319	0.01645	0.03944
	3.89368	0.01593	0.03556
	3.89417	0.01546	0.03209
	3.89466	0.01509	0.02903
	3.89515	0.01486	0.02618
	3.89564	0.01458	0.02375
	3.89613	0.01427	0.02195
	3.89662	0.01388	0.02074
	3.89711	0.01346	0.01973
	3.8976	0.01311	0.01884
	3.89809	0.01295	0.01797
	3.89858	0.01295	0.01673
	3.89906	0.01302	0.01541
	3.89955	0.01296	0.01385
	3.90004	0.01285	0.01258
	3.90053	0.0127	0.01181
	3.90102	0.01261	0.01143
	3.90151	0.01262	0.01129
	3.902	0.01273	0.01141
	3.90249	0.01297	0.01158
	3.90298	0.01332	0.01203
	3.90347	0.01377	0.01242
	3.90396	0.01428	0.01291
	3.90445	0.0148	0.01333
	3.90494	0.01521	0.01381
	3.90542	0.01549	0.01437
	3.90591	0.0156	0.01475
	3.9064	0.01562	0.0154
	3.90689	0.01562	0.01571
	3.90738	0.01568	0.01559
	3.90787	0.01591	0.01568
	3.90836	0.01638	0.01586
	3.90885	0.0171	0.01597
	3.90934	0.01801	0.01622
	3.90983	0.01906	0.01658
	3.91032	0.0201	0.01665
	3.91081	0.0209	0.01668
	3.9113	0.02153	0.01658
	3.91179	0.02206	0.01678
	3.91227	0.02249	0.01715
	3.91276	0.02283	0.01783
	3.91325	0.0231	0.01873
	3.91374	0.02339	0.02029
	3.91423	0.02394	0.02187
	3.91472	0.02469	0.02375
	3.91521	0.02537	0.02536
	3.9157	0.02573	0.02652
	3.91619	0.02579	0.02724
	3.91668	0.02567	0.02786
	3.91717	0.02547	0.02869
	3.91766	0.02543	0.02925
	3.91815	0.02563	0.02931
	3.91864	0.0259	0.02941
	3.91912	0.02605	0.02987
	3.91961	0.02609	0.03104
	3.9201	0.02616	0.0322
	3.92059	0.02628	0.03271
	3.92108	0.02634	0.03296
	3.92157	0.02621	0.03277
	3.92206	0.0259	0.03284
	3.92255	0.02558	0.03367
	3.92304	0.02522	0.03476
	3.92353	0.02487	0.036
	3.92402	0.02457	0.03625
	3.92451	0.02435	0.03561
	3.925	0.02422	0.03484
	3.92549	0.02436	0.03419
	3.92597	0.02475	0.03352
	3.92646	0.02536	0.03209
	3.92695	0.02628	0.03045
	3.92744	0.02746	0.02856
	3.92793	0.02893	0.02739
	3.92842	0.03085	0.02579
	3.92891	0.03322	0.02434
	3.9294	0.03573	0.02308
	3.92989	0.03811	0.0219
	3.93038	0.04036	0.02121
	3.93087	0.043	0.02056
	3.93136	0.04648	0.02056
	3.93185	0.05036	0.02089
	3.93233	0.05398	0.02159
	3.93282	0.05745	0.02233
	3.93331	0.06137	0.02342
	3.9338	0.06666	0.02489
	3.93429	0.07384	0.02672
	3.93478	0.08323	0.02898
	3.93527	0.0955	0.03145
	3.93576	0.11169	0.03457
	3.93625	0.13303	0.03829
	3.93674	0.16053	0.04293
	3.93723	0.1943	0.04814
	3.93772	0.23269	0.0543
	3.93821	0.27343	0.06158
	3.9387	0.31311	0.07036
	3.93918	0.34719	0.08165
	3.93967	0.37245	0.09662
	3.94016	0.38949	0.11744
	3.94065	0.40128	0.14805
	3.94114	0.41027	0.19292
	3.94163	0.41751	0.25739
	3.94212	0.42452	0.34307
	3.94261	0.43263	0.44639
	3.9431	0.44076	0.55581
	3.94359	0.4458	0.66246
	3.94408	0.44666	0.75257
	3.94457	0.44566	0.81106
	3.94506	0.44635	0.84007
	3.94555	0.45069	0.85318
	3.94603	0.4573	0.86364
	3.94652	0.46208	0.87379
	3.94701	0.46086	0.88498
	3.9475	0.4503	0.90294
	3.94799	0.42895	0.92359
	3.94848	0.39923	0.93436
	3.94897	0.3658	0.92539
	3.94946	0.33147	0.90811
	3.94995	0.29641	0.90221
	3.95044	0.26079	0.91685
	3.95093	0.22635	0.94788
	3.95142	0.1956	0.97967
	3.95191	0.16971	1
	3.9524	0.14822	0.99662
	3.95288	0.1304	0.95606
	3.95337	0.11568	0.87724
	3.95386	0.1038	0.77873
	3.95435	0.09442	0.6818
	3.95484	0.08613	0.58646
	3.95533	0.07749	0.4943
	3.95582	0.06866	0.41204
	3.95631	0.06114	0.34463
	3.9568	0.05564	0.29176
	3.95729	0.05205	0.2483
	3.95778	0.05014	0.21173
	3.95827	0.04958	0.17992
	3.95876	0.04974	0.15252
	3.95925	0.04986	0.12937
	3.95973	0.04984	0.11049
	3.96022	0.04993	0.09566
	3.96071	0.0498	0.08416
	3.9612	0.04881	0.0741
	3.96169	0.04695	0.06566
	3.96218	0.04521	0.05848
	3.96267	0.04454	0.05241
	3.96316	0.04507	0.04726
	3.96365	0.04651	0.04316
	3.96414	0.04865	0.03963
	3.96463	0.05149	0.03663
	3.96512	0.05534	0.03379
	3.96561	0.06047	0.03168
	3.96609	0.067	0.02989
	3.96658	0.07455	0.02848
	3.96707	0.08263	0.02738
	3.96756	0.09131	0.02688
	3.96805	0.10133	0.02684
	3.96854	0.11303	0.02735
	3.96903	0.12514	0.02789
	3.96952	0.13515	0.02823
	3.97001	0.14268	0.02881
	3.9705	0.15052	0.02967
	3.97099	0.16104	0.03075
	3.97148	0.17285	0.03134
	3.97197	0.18288	0.03166
	3.97246	0.18956	0.03261
	3.97294	0.19486	0.03329
	3.97343	0.20244	0.034
	3.97392	0.21427	0.0342
	3.97441	0.23078	0.03426
	3.9749	0.25253	0.03439
	3.97539	0.28032	0.03487
	3.97588	0.31642	0.03529
	3.97637	0.36748	0.03559
	3.97686	0.44426	0.03551
	3.97735	0.5573	0.035
	3.97784	0.70961	0.03403
	3.97833	0.87893	0.0333
	3.97882	0.99625	0.03321
	3.97931	1	0.03329
	3.97979	0.9298	0.03326
	3.98028	0.87235	0.0331
	3.98077	0.86143	0.0329
	3.98126	0.87781	0.03247
	3.98175	0.88294	0.03143
	3.98224	0.863	0.02979
	3.98273	0.83879	0.02825
	3.98322	0.83107	0.02682
	3.98371	0.84291	0.02493
	3.9842	0.8632	0.02355
	3.98469	0.87054	0.02228
	3.98518	0.85037	0.02153
	3.98567	0.82525	0.02122
	3.98616	0.83746	0.02099
	3.98664	0.89829	0.02091
	3.98713	0.95877	0.02058
	3.98762	0.93113	0.01992
	3.98811	0.7944	0.01925
	3.9886	0.62422	0.01904
	3.98909	0.4821	0.0193
	3.98958	0.37724	0.01925
	3.99007	0.30164	0.01899
	3.99056	0.24591	0.01803
	3.99105	0.20343	0.01717
	3.99154	0.17054	0.01625
	3.99203	0.1452	0.0155
	3.99252	0.12493	0.01474
	3.993	0.10788	0.01394
	3.99349	0.09328	0.01298
	3.99398	0.0812	0.01165
	3.99447	0.07148	0.01077
	3.99496	0.06384	0.00987
	3.99545	0.0576	0.00895
	3.99594	0.05237	0.0083
	3.99643	0.0478	0.00783
	3.99692	0.04404	0.00725
	3.99741	0.04108	0.00728
	3.9979	0.03871	0.007
	3.99839	0.03685	0.00689
	3.99888	0.03534	0.00697
	3.99937	0.03422	0.00718
	3.99985	0.03366	0.00741
	4.00034	0.03367	0.0076
	4.00083	0.0342	0.00794
	4.00132	0.03527	0.00833
	4.00181	0.03695	0.00892
	4.0023	0.03957	0.00944
	4.00279	0.04368	0.01016
	4.00328	0.04971	0.01107
	4.00377	0.05835	0.01206
	4.00426	0.07015	0.01357
	4.00475	0.08483	0.01541
	4.00524	0.09947	0.01784
	4.00573	0.1087	0.02059
	4.00622	0.11034	0.0238
	4.0067	0.10849	0.02779
	4.00719	0.10689	0.03346
	4.00768	0.10493	0.04272
	4.00817	0.10083	0.05775
	4.00866	0.09503	0.08126
	4.00915	0.0893	0.11421
	4.00964	0.08495	0.15362
	4.01013	0.08264	0.1913
	4.01062	0.08281	0.2087
	4.01111	0.08553	0.19827
	4.0116	0.09021	0.18464
	4.01209	0.09556	0.1806
	4.01258	0.10057	0.17698
	4.01307	0.10481	0.16427
	4.01355	0.10919	0.1465
	4.01404	0.11513	0.13123
	4.01453	0.12124	0.12129
	4.01502	0.12247	0.11664
	4.01551	0.11622	0.11775
	4.016	0.10574	0.1254
	4.01649	0.09464	0.13826
	4.01698	0.08409	0.15279
	4.01747	0.07436	0.16695
	4.01796	0.06571	0.17902
	4.01845	0.05835	0.19198
	4.01894	0.05207	0.20954
	4.01943	0.04629	0.22601
	4.01992	0.0408	0.22196
	4.0204	0.03584	0.18892
	4.02089	0.03149	0.15291
	4.02138	0.0278	0.12904
	4.02187	0.02479	0.11285
	4.02236	0.02244	0.09815
	4.02285	0.02044	0.08488
	4.02334	0.01867	0.07383
	4.02383	0.01708	0.06424
	4.02432	0.01576	0.05526
	4.02481	0.01479	0.04694
	4.0253	0.01399	0.0401
	4.02579	0.01331	0.03428
	4.02628	0.01268	0.02952
	4.02676	0.0121	0.02596
	4.02725	0.01151	0.02306
	4.02774	0.01096	0.02075
	4.02823	0.0105	0.01919
	4.02872	0.01017	0.01795
	4.02921	0.01002	0.01694
	4.0297	0.01012	0.01615
	4.03019	0.01046	0.0157
	4.03068	0.011	0.01546
	4.03117	0.01186	0.01484
	4.03166	0.01302	0.01429
	4.03215	0.0145	0.01311
	4.03264	0.01625	0.01198
	4.03313	0.01812	0.01114
	4.03361	0.01987	0.01004
	4.0341	0.0213	0.00937
	4.03459	0.02275	0.00853
	4.03508	0.02447	0.00796
	4.03557	0.02612	0.00758
	4.03606	0.02772	0.00745
	4.03655	0.02978	0.00748
	4.03704	0.03313	0.00772
	4.03753	0.03851	0.00798
	4.03802	0.04702	0.00796
	4.03851	0.05978	0.0084
	4.039	0.07686	0.00869
	4.03949	0.0938	0.00932
	4.03998	0.10119	0.00986
	4.04046	0.09681	0.00948
	4.04095	0.08961	0.00878
	4.04144	0.08535	0.00777
	4.04193	0.08218	0.00705
	4.04242	0.07673	0.00655
	4.04291	0.06917	0.00641
	4.0434	0.06163	0.00645
	4.04389	0.05553	0.00603
	4.04438	0.05168	0.00561
	4.04487	0.05047	0.00506
	4.04536	0.05214	0.00467
	4.04585	0.05664	0.00432
	4.04634	0.06319	0.00414
	4.04683	0.07006	0.00396
	4.04731	0.07522	0.00384
	4.0478	0.07909	0.00368
	4.04829	0.08511	0.00376
	4.04878	0.09417	0.00373
	4.04927	0.09923	0.00395
	4.04976	0.09169	0.00417
	4.05025	0.07498	0.00433
	4.05074	0.05885	0.00448
	4.05123	0.04681	0.00445
	4.05172	0.03822	0.00434
	4.05221	0.03159	0.00429
	4.0527	0.02631	0.00451
	4.05319	0.02224	0.00445
	4.05368	0.01892	0.00425
	4.05416	0.01602	0.00392
	4.05465	0.01348	0.00356
	4.05514	0.01138	0.00343
	4.05563	0.00971	0.00325
	4.05612	0.00837	0.00339
	4.05661	0.00726	0.00323
	4.0571	0.00643	0.00338
	4.05759	0.00583	0.00335
	4.05808	0.00532	0.00348
	4.05857	0.00495	0.00357
	4.05906	0.00463	0.00388
	4.05955	0.00431	0.00378
	4.06004	0.00397	0.00358
	4.06052	0.00374	0.0031
	4.06101	0.00356	0.00312
	4.0615	0.00335	0.00285
	4.06199	0.00319	0.00295
	4.06248	0.00307	0.00268
	4.06297	0.00294	0.00242
	4.06346	0.00286	0.00225
	4.06395	0.00277	0.00217
	4.06444	0.00278	0.00217
	4.06493	0.00281	0.00226
	4.06542	0.00286	0.00206
	4.06591	0.00303	0.00221
	4.0664	0.00333	0.00224
	4.06689	0.00362	0.00211
	4.06737	0.00376	0.00198
	4.06786	0.00381	0.00195
	4.06835	0.00379	0.00186
	4.06884	0.00381	0.00175
	4.06933	0.00386	0.00153
	4.06982	0.00384	0.00163
	4.07031	0.0036	0.00154
	4.0708	0.00321	0.00141
	4.07129	0.00281	0.00147
	4.07178	0.00251	0.00133
	4.07227	0.00233	0.00144
	4.07276	0.00218	0.00162
	4.07325	0.00201	0.00138
	4.07374	0.00186	0.00147
	4.07422	0.00179	0.00139
	4.07471	0.00179	0.00152
	4.0752	0.00183	0.00149
	4.07569	0.00188	0.00156
	4.07618	0.00198	0.00147
	4.07667	0.00211	0.00161
	4.07716	0.00227	0.0017
	4.07765	0.00244	0.0017
	4.07814	0.0026	0.00193
	4.07863	0.0027	0.00205
	4.07912	0.00272	0.00244
	4.07961	0.0027	0.00264
	4.0801	0.00267	0.00285
	4.08059	0.00263	0.00329
	4.08107	0.00263	0.00365
	4.08156	0.00265	0.00415
	4.08205	0.00267	0.00475
	4.08254	0.00266	0.00498
	4.08303	0.00266	0.00535
	4.08352	0.00262	0.0056
	4.08401	0.00257	0.00571
	4.0845	0.0025	0.00553
	4.08499	0.00246	0.00546
	4.08548	0.00241	0.00537
	4.08597	0.00237	0.00535
	4.08646	0.00236	0.00537
	4.08695	0.00231	0.00536
	4.08743	0.00227	0.0057
	4.08792	0.00218	0.00593
	4.08841	0.00204	0.00595
	4.0889	0.00195	0.00587
	4.08939	0.0018	0.00594
	4.08988	0.0017	0.00586
	4.09037	0.00165	0.00587
	4.09086	0.00162	0.00556
	4.09135	0.00165	0.00538
	4.09184	0.00185	0.00506
	4.09233	0.0021	0.00503
	4.09282	0.00208	0.0048
	4.09331	0.00172	0.00454
	4.0938	0.00128	0.0039
	4.09428	0.000952253	0.00358
	4.09477	0.0007499	0.00317
	4.09526	0.000594873	0.00293
	4.09575	0.000496444	0.00277
	4.09624	0.000449454	0.00259
	4.09673	0.000414165	0.00238
	4.09722	0.000397866	0.00235
	4.09771	0.00041252	0.00216
	4.0982	0.000441043	0.00199
	4.09869	0.000447323	0.00199
	4.09918	0.000460893	0.00198
	4.09967	0.000486575	0.0019
	4.10016	0.000541378	0.00181
	4.10065	0.000590612	0.00152
	4.10113	0.000633191	0.00167
	4.10162	0.000670312	0.0017
	4.10211	0.000737564	0.00147
	4.1026	0.000909599	0.0016
	4.10309	0.00119	0.00136
	4.10358	0.00169	0.00156
	4.10407	0.00235	0.00121
	4.10456	0.00297	0.00128
	4.10505	0.00307	0.00122
	4.10554	0.00256	0.00114
	4.10603	0.00195	0.00106
	4.10652	0.00156	0.00126
	4.10701	0.00136	0.00118
	4.1075	0.0013	0.00116
	4.10798	0.00122	0.00104
	4.10847	0.00117	0.0009166
	4.10896	0.00115	0.00102
	4.10945	0.00121	0.000867522
	4.10994	0.00128	0.000987381
	4.11043	0.00137	0.0008763
	4.11092	0.00141	0.000905448
	4.11141	0.00137	0.000900301
	4.1119	0.00139	0.00103
	4.11239	0.00146	0.00115
	4.11288	0.00152	0.000786675
	4.11337	0.00167	0.000928295
	4.11386	0.00192	0.000996112
	4.11435	0.00217	0.000972979
	4.11483	0.00255	0.00104
	4.11532	0.00301	0.000981995
	4.11581	0.00353	0.0011
	4.1163	0.00415	0.000995454
	4.11679	0.00474	0.00103
	4.11728	0.00508	0.000749131
	4.11777	0.00511	0.000664977
	4.11826	0.00506	0.000886413
	4.11875	0.00512	0.000891255
	4.11924	0.00529	0.000923424
	4.11973	0.00542	0.00082605
	4.12022	0.00538	0.00085188
	4.12071	0.00516	0.000741248
	4.12119	0.00489	0.000792566
	4.12168	0.00472	0.000851976
	4.12217	0.0046	0.000925264
	4.12266	0.00458	0.000841882
	4.12315	0.00456	0.00104
	4.12364	0.00456	0.00092026
	4.12413	0.00453	0.00114
	4.12462	0.00445	0.00116
	4.12511	0.00428	0.00114
	4.1256	0.00415	0.00104
	4.12609	0.00407	0.00108
	4.12658	0.0039	0.000986856
	4.12707	0.00362	0.00106
	4.12756	0.00327	0.00111
	4.12804	0.00298	0.00102
	4.12853	0.00273	0.000894725
	4.12902	0.00244	0.000763275
	4.12951	0.00209	0.000997741
	4.13	0.00171	0.000773636
	4.13049	0.00134	0.000818625
	4.13098	0.00105	0.000760816
	4.13147	0.000821226	0.000855712
	4.13196	0.000686798	0.000788181
	4.13245	0.000559173	0.000802288
	4.13294	0.00045936	0.00073001
	4.13343	0.00041151	0.000777201
	4.13392	0.000378202	0.000627604
	4.13441	0.000337268	0.000919602
	4.13489	0.000295736	0.000808112
	4.13538	0.000287437	0.000682267
	4.13587	0.000292259	0.000790107
	4.13636	0.000257755	0.000850965
	4.13685	0.000278764	0.000867731
	4.13734	0.000328707	0.000703208
	4.13783	0.000392034	0.000783863
	4.13832	0.000454164	0.000947844
	4.13881	0.000482127	0.000825964
	4.1393	0.000427174	0.000849955
	4.13979	0.000401791	0.000925092
	4.14028	0.000414837	0.000945594
	4.14077	0.000456744	0.000937073
	4.14126	0.000506089	0.000842273
	4.14174	0.000595359	0.000900291
	4.14223	0.000671994	0.00107
	4.14272	0.000747246	0.00113
	4.14321	0.000847768	0.00112
	4.1437	0.000924478	0.00123
	4.14419	0.000970833	0.00124
	4.14468	0.00103	0.00123
	4.14517	0.00106	0.00114
	4.14566	0.0011	0.00121
	4.14615	0.00112	0.00113
	4.14664	0.00115	0.00123
	4.14713	0.00117	0.00157
	4.14762	0.00117	0.00164
	4.1481	0.00116	0.00174
	4.14859	0.00116	0.00202
	4.14908	0.00116	0.00184
	4.14957	0.00117	0.00186
	4.15006	0.00119	0.00193
	4.15055	0.0012	0.00168
	4.15104	0.00116	0.00169
	4.15153	0.00116	0.00166
	4.15202	0.00114	0.00173
	4.15251	0.00112	0.00161
	4.153	0.00111	0.00145
	4.15349	0.00115	0.00129
	4.15398	0.00115	0.00138
	4.15447	0.00116	0.00133
	4.15495	0.00112	0.00117
	4.15544	0.00107	0.00115
	4.15593	0.00106	0.00103
	4.15642	0.00108	0.00113
	4.15691	0.00108	0.00126
	4.1574	0.00107	0.00133
	4.15789	0.00104	0.00139
	4.15838	0.00099315	0.00143
	4.15887	0.00093816	0.0013
	4.15936	0.000902646	0.00129
	4.15985	0.000877749	0.00127
	4.16034	0.000805974	0.00122
	4.16083	0.000721452	0.00103
	4.16132	0.000683807	0.000984731
	4.1618	0.000661751	0.000968994
	4.16229	0.000604331	0.000901606
	4.16278	0.000558238	0.000866511
	4.16327	0.000464818	0.000825545
	4.16376	0.000359773	0.0007937
	4.16425	0.00028867	0.000481428
	4.16474	0.000248521	0.000717696
	4.16523	0.000201344	0.000660754
	4.16572	0.000175438	0.000414116
	4.16621	0.000141419	0.000675957
	4.1667	0.000130391	0.000557013
	4.16719	9.24104e-05	0.000557509
	4.16768	6.65415e-05	0.000702455
	4.16817	7.07283e-05	0.00047326
	4.16865	5.10276e-05	0.000457227
	4.16914	3.9738e-05	0.000549998
	4.16963	3.9252e-05	0.000497241
	4.17012	0	0.000514007
	4.17061	1.00934e-06	0.000559777
	4.1711	1.34952e-05	0.000562322
	4.17159	4.68781e-05	0.000673469
	4.17208	3.59997e-05	0.000322414
	4.17257	3.98875e-05	0.000498499
	4.17306	5.9663e-05	0.000592766
	4.17355	3.88034e-05	0.000470009
	4.17404	6.09714e-05	0.000549569
	4.17453	7.44292e-05	0.000451242
	4.17502	6.52705e-05	0.000409789
	4.1755	7.56255e-05	0.000466435
	4.17599	0.000106915	0.000440519
	4.17648	0.000165382	0.00046083
	4.17697	0.00021854	0.000680179
	4.17746	0.000302764	0.000535672
	4.17795	0.000368931	0.000605891
	4.17844	0.000411286	0.000439232
	4.17893	0.000390314	0.000502197
	4.17942	0.000388969	0.000586427
	4.17991	0.000382913	0.000538503
	4.1804	0.000329492	0.000468818
	4.18089	0.000356595	0.000435343
	4.18138	0.000355511	0.000588705
	4.18186	0.000382913	0.00060224
	4.18235	0.000411772	0.000733451
	4.18284	0.000476743	0.000628461
	4.18333	0.000496743	0.000753372
	4.18382	0.000518799	0.000749922
	4.18431	0.000493827	0.000729305
	4.1848	0.000450202	0.000708297
	4.18529	0.000420707	0.000724301
	4.18578	0.000419398	0.000549102
	4.18627	0.000435136	0.000645999
	4.18676	0.000440781	0.000776505
	4.18725	0.000429903	0.000591441
	4.18774	0.000495323	0.000493543
	4.18823	0.000487061	0.000821666
	4.18871	0.000480145	0.00061649
	4.1892	0.000486127	0.000675709
	4.18969	0.000462613	0.000695058
	4.19018	0.000448781	0.000626708
	4.19067	0.00044022	0.000688815
	4.19116	0.000476818	0.000696221
	4.19165	0.000530276	0.000685746
	4.19214	0.00058463	0.000548206
	4.19263	0.000611621	0.000578831
	4.19312	0.000619471	0.000493857
	4.19361	0.000677564	0.00046797
	4.1941	0.000739246	0.000421332
	4.19459	0.000725302	0.000505314
	4.19508	0.000669788	0.000501949
	4.19556	0.000693938	0.000475156
	4.19605	0.000687957	0.000529391
	4.19654	0.00066519	0.000356851
	4.19703	0.000604294	0.00037619
	4.19752	0.000541154	0.000439699
	4.19801	0.000491435	0.000464757
	4.1985	0.000419249	0.000416375
	4.19899	0.000352221	0.000401316
	4.19948	0.000311175	0.000479341
	4.19997	0.000269194	0.000349445
	4.20046	0.000197269	0.000302454
	4.20095	0.00019211	0.00029257
	4.20144	0.000187849	0.000309851
	4.20193	0.000184933	0.000251632
	4.20241	0.000191101	0.000572988
	4.2029	0.000223063	0.000344031
	4.20339	0.000285717	0.00025982
	4.20388	0.000392146	0.000452052
	4.20437	0.000543135	0.000336663
	4.20486	0.000722872	0.000402707
	4.20535	0.000866534	0.000318658
	4.20584	0.000896964	0.000404509
	4.20633	0.000899394	0.000442187
	4.20682	0.000898609	0.000213668
	4.20731	0.000829712	0.000387314
	4.2078	0.000705938	0.000477978
	4.20829	0.000575434	0.000353
	4.20877	0.000449005	0.000465749
	4.20926	0.000419249	0.000373636
	4.20975	0.000421267	0.000390087
	4.21024	0.000389268	0.000465081
	4.21073	0.000309343	0.000589182
	4.21122	0.000236447	0.00046512
	4.21171	0.000196709	0.000359968
	4.2122	0.00018198	0.000615394
	4.21269	0.000151513	0.000522423
	4.21318	0.00013327	0.000255283
	4.21367	0.000118242	0.000420512
	4.21416	8.32142e-05	0.000423076
	4.21465	0.00010284	0.000315341
	4.21514	0.000153494	0.000350379
	4.21562	0.000165344	0.000490311
	4.21611	0.000175587	0.000346986
	4.2166	0.000215587	0.000318058
	4.21709	0.000324296	0.000284945
	4.21758	0.00041237	0.000468389
	4.21807	0.000486613	0.000371882
	4.21856	0.000507771	0.00033509
	4.21905	0.000499248	0.000389239
	4.21954	0.000494762	0.000573588
	4.22003	0.000483958	0.000465272
	4.22052	0.000412183	0.000338493
	4.22101	0.000309418	0.000273231
	4.2215	0.00025839	0.00025106
	4.22199	0.000234204	0.000211781
	4.22247	0.000171849	0.000337988
	4.22296	0.000149457	0.000216185
	4.22345	0.000155587	0.000135157
	4.22394	0.000177905	0.00020062
	4.22443	0.000183924	0.000419597
	4.22492	0.00018497	0.000192041
	4.22541	0.000166316	0.000339599
	4.2259	0.000152372	0.000306591
	4.22639	0.000128747	0.000221646
	4.22688	0.00012112	9.76791e-05
	4.22737	0.000156933	0.000301034
	4.22786	0.00017297	0.000315856
	4.22835	0.000188372	0.000263861
	4.22884	0.000187662	0.000291589
	4.22932	0.000148858	0.000305238
	4.22981	0.000171587	0.000240604
	4.2303	0.000182503	0.000344727
	4.23079	0.000205905	0.000380394
	4.23128	0.000243774	0.000285946
	4.23177	0.000260708	0.000442368
	4.23226	0.000242577	0.00027874
	4.23275	0.000261044	0.000333613
	4.23324	0.000249979	0.000243788
	4.23373	0.000206802	0.000300767
	4.23422	0.000174989	0.000451861
	4.23471	0.000179176	0.000376362
	4.2352	0.000215213	0.00057031
	4.23569	0.000241493	0.000421513
	4.23617	0.000233493	0.000331955
	4.23666	0.000201568	0.000400753
	4.23715	0.000210764	0.000439594
	4.23764	0.000164335	0.000370281
	4.23813	0.000121457	0.000371815
	4.23862	0.000119737	0.00031007
	4.23911	0.000110504	0.000375914
	4.2396	0.000117046	0.000526255
	4.24009	0.000129233	0.000427623
	4.24058	0.0001437	0.000385579
	4.24107	0.00017469	0.000388324
	4.24156	0.000209531	0.000378202
	4.24205	0.000206391	0.000429643
	4.24253	0.000171139	0.000451042
	4.24302	0.000161008	0.000388934
	4.24351	0.000220335	0.000335853
	4.244	0.000280484	0.000495144
	4.24449	0.000297717	0.000456465
	4.24498	0.000327137	0.00044801
	4.24547	0.000359062	0.000413973
	4.24596	0.000371361	0.00053611
	4.24645	0.000367249	0.000616242
	4.24694	0.000379548	0.000321727
	4.24743	0.000402576	0.000360683
	4.24792	0.000420258	0.000532546
	4.24841	0.000489454	0.000396779
	4.2489	0.000522351	0.000699376
	4.24938	0.000579359	0.000297269
	4.24987	0.000647097	0.000505876
	4.25036	0.000709302	0.000470114
	4.25085	0.000700293	0.000391203
	4.25134	0.000646798	0.00066979
	4.25183	0.000596331	0.000528228
	4.25232	0.000580967	0.000567059
	4.25281	0.000579808	0.000562179
	4.2533	0.000595957	0.000508183
	4.25379	0.000614948	0.000597503
	4.25428	0.000605602	0.000551885
	4.25477	0.000536855	0.000588896
	4.25526	0.000498276	0.000462041
	4.25575	0.000484257	0.000508383
	4.25623	0.000505341	0.000630654
	4.25672	0.000546089	0.000602383
	4.25721	0.000614238	0.000585817
	4.2577	0.000665751	0.000667045
	4.25819	0.000661602	0.000759043
	4.25868	0.00059364	0.000834466
	4.25917	0.000557789	0.000783978
	4.25966	0.000526238	0.000736673
	4.26015	0.0005425	0.000826727
	4.26064	0.000546911	0.000814469
	4.26113	0.000542724	0.000788124
	4.26162	0.000542201	0.000898585
	4.26211	0.000531098	0.000963819
	4.2626	0.000561042	0.000994949
	4.26308	0.000575509	0.000811715
	4.26357	0.000535061	0.000870934
	4.26406	0.000508706	0.00107
	4.26455	0.000484968	0.00105
	4.26504	0.000481304	0.00107
	4.26553	0.000522351	0.00107
	4.26602	0.000528893	0.00101
	4.26651	0.000522911	0.00102
	4.267	0.000518313	0.00106
	4.26749	0.000505304	0.000988496
	4.26798	0.000480295	0.000993376
	4.26847	0.000426015	0.00102
	4.26896	0.000415174	0.000952638
	4.26944	0.000419174	0.000890502
	4.26993	0.000406202	0.000940667
	4.27042	0.000383137	0.000884698
	4.27091	0.000362576	0.000931669
	4.2714	0.000342502	0.000791098
	4.27189	0.000350651	0.000793309
	4.27238	0.000377716	0.000786875
	4.27287	0.000376931	0.000758843
	4.27336	0.000379473	0.000767831
	4.27385	0.000392632	0.000678187
	4.27434	0.000421679	0.00081648
	4.27483	0.000519921	0.000725349
	4.27532	0.000584967	0.000594396
	4.27581	0.000638499	0.000678635
	4.27629	0.00072433	0.000671277
	4.27678	0.000831768	0.000633075
	4.27727	0.000942309	0.000715837
[truncated: 30,770 more rows]

## Sheet: Figure 5
	Figure 5a				Figure 5b
	89 kDa		58 kDa		89 kDa		58 kDa
	time	Mn	time	Mn	time	RO%	time	RO%
	0	89375	0	57990	0	0	0	0
	2	80890	2	56083	2	6.5445	2	2.6087
	4	75406	4	55041	4	12.069	4	5.88235
	8	72004	8	53732	8	19.9552	8	10.6383
	15	67582	15	50467	15	28.169	15	16.2095
	30	57749	30	46838	30	37.5874	30	24.1535
	60	48716	60	42748	60	47.4777	60	32.5301
	90	41546	90	37454	90	52.6738	90	37.7778

## Sheet: Figure 6
	Figure 6b					Figure 6c
	ppm	SP1	SP1 with G2			ppm	P1	P1 with G2
	5.63012	0.01974	2.21695e-05			5.40039	0.000419987	0.00105
	5.63061	0.01945	2.62991e-05			5.40088	0.000582274	0.00168
	5.6311	0.01856	1.50514e-05			5.40137	0.000560197	0.00174
	5.63158	0.01678	1.93983e-05			5.40186	0.000724626	0.00259
	5.63207	0.01558	6.62911e-06			5.40235	0.000662374	0.00182
	5.63256	0.01462	5.73799e-05			5.40284	0.000505316	0.00172
	5.63305	0.01443	1.4345e-05			5.40333	0.000572226	0.000611464
	5.63354	0.01463	3.31456e-06			5.40381	0.000733835	0.00182
	5.63403	0.01611	0			5.4043	0.000469942	0.00147
	5.63452	0.01829	4.39043e-05			5.40479	0.000558109	0.0019
	5.63501	0.02115	5.49347e-05			5.40528	0.000612026	0.000617649
	5.6355	0.0234	4.02637e-05			5.40577	0.000461054	0.00159
	5.63599	0.02608	6.32483e-05			5.40626	0.000563071	0.00199
	5.63648	0.02833	6.78669e-05			5.40675	0.000585469	0.00179
	5.63697	0.03124	6.54761e-05			5.40724	0.000529196	0.00138
	5.63746	0.03449	0.000100415			5.40773	0.000510456	0.00136
	5.63795	0.0352	0.000103186			5.40822	0.00055959	0.000297669
	5.63843	0.03371	0.000178823			5.40871	0.000677134	0.00206
	5.63892	0.03267	0.000160022			5.4092	0.000611527	0.00159
	5.63941	0.03244	0.000259894			5.40969	0.000294234	0.00118
	5.6399	0.03047	0.00026837			5.41018	0.000580829	0.000971296
	5.64039	0.02761	0.00027538			5.41066	0.000685094	0.00113
	5.64088	0.02459	0.000359385			5.41115	0.000380616	0.00207
	5.64137	0.02213	0.00047246			5.41164	0.000284239	0.000635578
	5.64186	0.01989	0.000492891			5.41213	0.000495928	0.00158
	5.64235	0.01873	0.000559236			5.41262	0.000972456	0.00137
	5.64284	0.01831	0.000604064			5.41311	0.000538066	0.00089669
	5.64333	0.01892	0.000609335			5.4136	0.000352666	0.00159
	5.64382	0.02057	0.000657912			5.41409	0.000518577	0.00135
	5.64431	0.0224	0.000677419			5.41458	0.00053737	0.000918356
	5.6448	0.02322	0.000646284			5.41507	0.000244404	0.00298
	5.64528	0.02345	0.000601837			5.41556	0.00059541	0.00251
	5.64577	0.02278	0.000528808			5.41605	0.000544848	0.00126
	5.64626	0.0213	0.000509355			5.41654	0.000612151	0.000928959
	5.64675	0.02019	0.000505497			5.41703	0.000469728	0.00215
	5.64724	0.01788	0.000476101			5.41751	0.000498909	0.00161
	5.64773	0.01629	0.000419645			5.418	0.000583881	0.000639941
	5.64822	0.01459	0.000439967			5.41849	0.000646972	0.0013
	5.64871	0.01319	0.000445455			5.41898	0.000483096	0.00207
	5.6492	0.01278	0.000446868			5.41947	0.00033091	0.00236
	5.64969	0.01296	0.000441488			5.41996	0.000716934	0.0011
	5.65018	0.01255	0.000494738			5.42045	0.000475386	0.00132
	5.65067	0.01209	0.000508214			5.42094	0.000584862	0.00161
	5.65116	0.01138	0.000585644			5.42143	0.000483382	0.00125
	5.65164	0.01044	0.000581189			5.42192	0.000406423	0.00233
	5.65213	0.00997	0.000629168			5.42241	0.000218293	0.00177
	5.65262	0.00895	0.000628244			5.4229	0.000233195	0.00187
	5.65311	0.00869	0.00069209			5.42339	0.000368533	0.00057452
	5.6536	0.00873	0.00070975			5.42387	0.000746579	0.00208
	5.65409	0.00842	0.000725127			5.42436	0.000604066	0.00193
	5.65458	0.00879	0.000678724			5.42485	0.000562267	0.00102
	5.65507	0.00812	0.000715347			5.42534	0.000392716	0.00184
	5.65556	0.00789	0.000743113			5.42583	0.000544206	0.00108
	5.65605	0.00845	0.000752894			5.42632	0.000800442	0.00192
	5.65654	0.00801	0.000743493			5.42681	0.000418827	0.00265
	5.65703	0.00802	0.000798265			5.4273	0.000681685	0.000816378
	5.65752	0.00879	0.000813262			5.42779	0.000655806	0.00284
	5.65801	0.00951	0.0009077			5.42828	0.000342154	0.00137
	5.65849	0.01073	0.000959266			5.42877	0.000416275	0.00112
	5.65898	0.01247	0.0011			5.42926	0.000624287	0.00191
	5.65947	0.01503	0.00123			5.42975	0.000489235	0.00235
	5.65996	0.01831	0.00145			5.43024	0.000804708	0.00186
	5.66045	0.02297	0.00165			5.43072	0.000863319	0.00188
	5.66094	0.0282	0.00199			5.43121	8.81666e-05	0.00161
	5.66143	0.03364	0.00242			5.4317	0.000513901	0.00188
	5.66192	0.03583	0.00289			5.43219	0.000333837	0.0017
	5.66241	0.03737	0.00349			5.43268	0.000483471	0.00112
	5.6629	0.04042	0.00417			5.43317	0.000398838	0.00153
	5.66339	0.04223	0.00486			5.43366	0.00048381	0.000863243
	5.66388	0.03921	0.00556			5.43415	0.000533015	0.00135
	5.66437	0.03228	0.00625			5.43464	0.000455236	0.00091576
	5.66486	0.0248	0.00693			5.43513	0.000584827	0.00146
	5.66534	0.02049	0.00746			5.43562	0.000884004	0.00146
	5.66583	0.01876	0.00784			5.43611	0.000549971	0.000932033
	5.66632	0.01957	0.00806			5.4366	0.000222112	0.00175
	5.66681	0.02299	0.00819			5.43709	0.000356843	0.000698863
	5.6673	0.02912	0.00821			5.43757	0.000388843	0.00215
	5.66779	0.03771	0.00811			5.43806	0.000724697	0.00222
	5.66828	0.04627	0.00808			5.43855	0.000353487	0.00149
	5.66877	0.05316	0.0082			5.43904	0.000544295	0.00148
	5.66926	0.05421	0.00849			5.43953	0.000569085	0.00178
	5.66975	0.05435	0.009			5.44002	0.000595856	0.00181
	5.67024	0.05857	0.00973			5.44051	0.000619058	0.00199
	5.67073	0.06841	0.01063			5.441	0.000374351	0.000816212
	5.67122	0.06904	0.0114			5.44149	0.000728731	0.00144
	5.67171	0.05772	0.01234			5.44198	0.000394679	0.000871711
	5.67219	0.0506	0.01335			5.44247	0.00070876	0.000589393
	5.67268	0.05073	0.01402			5.44296	0.000940242	0.002
	5.67317	0.04993	0.01432			5.44345	0.000656467	0.00205
	5.67366	0.04234	0.01464			5.44394	0.000764123	0.000943924
	5.67415	0.03282	0.01497			5.44442	0.00052668	0.00166
	5.67464	0.02519	0.01475			5.44491	0.000584041	0.00214
	5.67513	0.02085	0.014			5.4454	0.000493162	0.00143
	5.67562	0.01883	0.01339			5.44589	0.000646186	0.00113
	5.67611	0.01948	0.01284			5.44638	0.000351524	0.00144
	5.6766	0.02306	0.01228			5.44687	0.000737566	0.000743042
	5.67709	0.02972	0.01162			5.44736	0.000593251	0.000964264
	5.67758	0.03615	0.01121			5.44785	0.000864372	0.001
	5.67807	0.04159	0.0109			5.44834	0.000675135	0.000889088
	5.67856	0.04301	0.01083			5.44883	0.000598016	0.00207
	5.67904	0.03873	0.01092			5.44932	0.000590699	0.00213
	5.67953	0.03305	0.0111			5.44981	0.000599462	0.00246
	5.68002	0.02991	0.01125			5.4503	0.000569728	0.000931315
	5.68051	0.02767	0.01142			5.45079	0.000550595	0.000926786
	5.681	0.02211	0.01149			5.45127	0.000444867	0.00271
	5.68149	0.0163	0.01141			5.45176	0.000524359	0.00128
	5.68198	0.01212	0.01102			5.45225	0.000478134	0.00156
	5.68247	0.00987	0.01047			5.45274	0.000645794	0.0022
	5.68296	0.00902	0.00984			5.45323	0.000838457	0.00202
	5.68345	0.00845	0.00929			5.45372	0.000605333	0.000996735
	5.68394	0.00848	0.00875			5.45421	0.000670138	0.00142
	5.68443	0.00833	0.00826			5.4547	0.000735477	0.0019
	5.68492	0.00776	0.00786			5.45519	0.00057153	0.00222
	5.6854	0.0073	0.00751			5.45568	0.000740867	0.000329717
	5.68589	0.00777	0.00723			5.45617	0.000539905	0.00205
	5.68638	0.00821	0.00712			5.45666	0.000571441	0.000681671
	5.68687	0.0084	0.00697			5.45715	0.000602032	0.0015
	5.68736	0.00833	0.00669			5.45763	0.000432605	0.00122
	5.68785	0.00851	0.00639			5.45812	0.000387023	0.000736765
	5.68834	0.00859	0.00625			5.45861	0.000480544	0.00197
	5.68883	0.00769	0.00604			5.4591	0.000568086	0.00173
	5.68932	0.00727	0.00562			5.45959	0.000596053	0.000113833
	5.68981	0.00787	0.00525			5.46008	0.00050139	0.000340835
	5.6903	0.00837	0.00506			5.46057	0.000504138	0.00101
	5.69079	0.00951	0.00504			5.46106	0.000372317	0.00188
	5.69128	0.01033	0.00504			5.46155	0.000498534	0.00143
	5.69177	0.01075	0.00498			5.46204	0.000394894	0.00131
	5.69225	0.00986	0.00494			5.46253	0.000238532	0.00112
	5.69274	0.00886	0.00499			5.46302	0.000812935	0.00145
	5.69323	0.00833	0.0051			5.46351	0.000577813	0.00121
	5.69372	0.00803	0.00522			5.464	0.000674957	0.00161
	5.69421	0.00852	0.00531			5.46448	0.000521397	0.00158
	5.6947	0.00847	0.00529			5.46497	0.000536496	0.00157
	5.69519	0.00862	0.0053			5.46546	0.000668014	0.000959791
	5.69568	0.00819	0.00531			5.46595	0.000496731	0.00217
	5.69617	0.00848	0.0052			5.46644	0.000309297	0.00134
	5.69666	0.0088	0.00497			5.46693	0.000377742	0.00229
	5.69715	0.00949	0.00484			5.46742	0.000287737	0.00264
	5.69764	0.01041	0.00476			5.46791	0.000536281	0.0019
	5.69813	0.01104	0.00477			5.4684	0.000584398	0.000953036
	5.69862	0.01169	0.00467			5.46889	0.000667978	0.00131
	5.6991	0.01301	0.00467			5.46938	0.000718897	0.00147
	5.69959	0.01387	0.00471			5.46987	0.00074076	0.00304
	5.70008	0.01367	0.00492			5.47036	0.000565462	0.00233
	5.70057	0.01353	0.00504			5.47085	0.000618237	0.00288
	5.70106	0.01248	0.00523			5.47133	0.000876598	0.00175
	5.70155	0.01191	0.00544			5.47182	0.000626768	0.00166
	5.70204	0.01153	0.00558			5.47231	0.00062004	0.00111
	5.70253	0.01197	0.00558			5.4728	0.000745383	0.00134
	5.70302	0.01292	0.00568			5.47329	0.000804083	0.00173
	5.70351	0.01337	0.00571			5.47378	0.000615239	0.00169
	5.704	0.01264	0.00566			5.47427	0.000976436	0.00285
	5.70449	0.01223	0.00572			5.47476	0.000900656	0.00119
	5.70498	0.01122	0.00576			5.47525	0.00060926	0.00182
	5.70547	0.01012	0.00557			5.47574	0.000981684	0.000822507
	5.70595	0.00882	0.00539			5.47623	0.000572333	0.00212
	5.70644	0.00845	0.00539			5.47672	0.000634693	0.00193
	5.70693	0.00844	0.00535			5.47721	0.000770351	0.00102
	5.70742	0.00807	0.00514			5.4777	0.000431606	0.00113
	5.70791	0.00748	0.00509			5.47818	0.000688842	0.00194
	5.7084	0.00758	0.00483			5.47867	0.00081331	0.00173
	5.70889	0.00751	0.00454			5.47916	0.000817058	0.00149
	5.70938	0.00744	0.00423			5.47965	0.000888894	0.00158
	5.70987	0.00724	0.004			5.48014	0.0008129	0.0015
	5.71036	0.00755	0.00383			5.48063	0.00101	0.00176
	5.71085	0.00747	0.00381			5.48112	0.000748274	0.00207
	5.71134	0.00737	0.00371			5.48161	0.000944579	0.000548897
	5.71183	0.00786	0.00381			5.4821	0.000667871	0.00209
	5.71231	0.00831	0.00392			5.48259	0.000690466	0.00191
	5.7128	0.00839	0.00411			5.48308	0.00125	0.00169
	5.71329	0.00958	0.00433			5.48357	0.000893196	0.00126
	5.71378	0.01056	0.00472			5.48406	0.000886574	0.00228
	5.71427	0.01135	0.00505			5.48454	0.000888181	0.00153
	5.71476	0.01269	0.00518			5.48503	0.00108	0.000356058
	5.71525	0.01349	0.00546			5.48552	0.00098022	0.00221
	5.71574	0.01502	0.0059			5.48601	0.00104	0.00199
	5.71623	0.01648	0.00607			5.4865	0.00109	0.00237
	5.71672	0.01755	0.00591			5.48699	0.000927731	0.00196
	5.71721	0.01784	0.00591			5.48748	0.00101	0.00191
	5.7177	0.01728	0.00602			5.48797	0.000885593	0.00191
	5.71819	0.01649	0.00567			5.48846	0.000932817	0.00119
	5.71868	0.01634	0.00521			5.48895	0.000982201	0.00107
	5.71916	0.01728	0.00499			5.48944	0.00097085	0.002
	5.71965	0.01904	0.00478			5.48993	0.000917807	0.00172
	5.72014	0.02191	0.0043			5.49042	0.00074715	0.00116
	5.72063	0.02508	0.00399			5.49091	0.000599033	0.000931664
	5.72112	0.02956	0.00375			5.49139	0.000381294	0.00063659
	5.72161	0.0356	0.00359			5.49188	0.000709134	0.00265
	5.7221	0.04379	0.00338			5.49237	0.000385345	0.00149
	5.72259	0.05343	0.0034			5.49286	0.000663409	0.00198
	5.72308	0.06331	0.00337			5.49335	0.000588236	0.00212
	5.72357	0.07208	0.00343			5.49384	0.000864997	0.000180726
	5.72406	0.07902	0.0035			5.49433	0.000980952	0.00154
	5.72455	0.0876	0.00359			5.49482	0.000900727	0.000578146
	5.72504	0.10014	0.00367			5.49531	0.000994266	0.00188
	5.72553	0.11534	0.00377			5.4958	0.000874081	0.00106
	5.72601	0.12793	0.00382			5.49629	0.000994766	0.00287
	5.7265	0.13321	0.00392			5.49678	0.00123	0.00116
	5.72699	0.1321	0.00397			5.49727	0.00138	0.00228
	5.72748	0.13293	0.00408			5.49776	0.00133	0.00247
	5.72797	0.13879	0.00409			5.49824	0.00129	0.00214
	5.72846	0.14667	0.00425			5.49873	0.00136	0.000683659
	5.72895	0.15604	0.00425			5.49922	0.00138	0.00177
	5.72944	0.16463	0.00432			5.49971	0.00142	0.00135
	5.72993	0.16976	0.00434			5.5002	0.00128	0.000658072
	5.73042	0.17886	0.00437			5.50069	0.00117	0.00112
	5.73091	0.19463	0.00428			5.50118	0.00111	0.00245
	5.7314	0.21436	0.0043			5.50167	0.00105	0.00129
	5.73189	0.22867	0.00418			5.50216	0.00082832	0.000979837
	5.73238	0.2184	0.00419			5.50265	0.00119	0.000703797
	5.73286	0.20042	0.00415			5.50314	0.000923019	0.00236
	5.73335	0.19303	0.0041			5.50363	0.00102	0.00324
	5.73384	0.19198	0.00407			5.50412	0.000949076	0.00175
	5.73433	0.18727	0.00403			5.50461	0.000738226	0.00137
	5.73482	0.17846	0.004			5.50509	0.000963443	0.00172
	5.73531	0.16804	0.00394			5.50558	0.000724787	0.00165
	5.7358	0.16104	0.00388			5.50607	0.000899442	0.00184
	5.73629	0.15752	0.00386			5.50656	0.000958339	0.000776985
	5.73678	0.15572	0.00386			5.50705	0.000692411	0.00234
	5.73727	0.157	0.00382			5.50754	0.00116	0.00113
	5.73776	0.15617	0.00382			5.50803	0.00083744	0.00187
	5.73825	0.1486	0.00385			5.50852	0.000918432	0.00127
	5.73874	0.13792	0.00379			5.50901	0.0011	0.00197
	5.73923	0.12969	0.00375			5.5095	0.0011	0.00138
	5.73971	0.12521	0.00364			5.50999	0.00125	0.00162
	5.7402	0.11895	0.0036			5.51048	0.00105	0.000940776
	5.74069	0.10715	0.00354			5.51097	0.00128	0.00289
	5.74118	0.09274	0.00352			5.51146	0.000844151	0.00159
	5.74167	0.0801	0.00355			5.51194	0.00124	0.00176
	5.74216	0.07024	0.00356			5.51243	0.00105	0.00226
	5.74265	0.06378	0.00368			5.51292	0.00114	0.00186
	5.74314	0.05892	0.00385			5.51341	0.001	0.00121
	5.74363	0.05453	0.00402			5.5139	0.001	0.0016
	5.74412	0.05095	0.00431			5.51439	0.00103	0.00231
	5.74461	0.04728	0.00466			5.51488	0.000963961	0.00142
	5.7451	0.0436	0.00516			5.51537	0.00126	0.00204
	5.74559	0.03991	0.00577			5.51586	0.000705743	0.000988029
	5.74607	0.03803	0.00658			5.51635	0.00108	0.00155
	5.74656	0.03674	0.00752			5.51684	0.000771797	0.00166
	5.74705	0.03613	0.00867			5.51733	0.000829212	0.00144
	5.74754	0.03498	0.00989			5.51782	0.000732515	0.00196
	5.74803	0.0339	0.01122			5.5183	0.000891607	0.00194
	5.74852	0.03202	0.01248			5.51879	0.000927391	0.00117
	5.74901	0.03079	0.0138			5.51928	0.00105	0.00243
	5.7495	0.03045	0.01503			5.51977	0.00103	0.00214
	5.74999	0.03014	0.01614			5.52026	0.00114	0.00203
	5.75048	0.03072	0.01714			5.52075	0.000965442	0.00237
	5.75097	0.03227	0.01815			5.52124	0.00135	0.00208
	5.75146	0.03316	0.01893			5.52173	0.00109	0.00171
	5.75195	0.03204	0.01964			5.52222	0.000956251	0.00203
	5.75244	0.02982	0.02037			5.52271	0.00109	0.000983114
	5.75292	0.02749	0.0214			5.5232	0.00108	0.00121
	5.75341	0.02619	0.02315			5.52369	0.0011	0.00167
	5.7539	0.02682	0.02551			5.52418	0.00121	0.00162
	5.75439	0.02844	0.02837			5.52467	0.000913203	0.00244
	5.75488	0.0305	0.0316			5.52515	0.00111	0.00213
	5.75537	0.03332	0.03511			5.52564	0.0012	0.00261
	5.75586	0.03638	0.03902			5.52613	0.00104	0.00166
	5.75635	0.04107	0.0432			5.52662	0.001	0.00241
	5.75684	0.04709	0.04764			5.52711	0.00119	0.00244
	5.75733	0.05672	0.05232			5.5276	0.00129	0.00144
	5.75782	0.07569	0.0571			5.52809	0.00143	0.00217
	5.75831	0.11061	0.06139			5.52858	0.0013	0.00213
	5.7588	0.16177	0.0658			5.52907	0.00138	0.00344
	5.75929	0.22492	0.07078			5.52956	0.00161	0.00201
	5.75977	0.2932	0.07608			5.53005	0.00137	0.00145
	5.76026	0.34022	0.08129			5.53054	0.00145	0.00183
	5.76075	0.35271	0.08648			5.53103	0.00141	0.00179
	5.76124	0.38114	0.09155			5.53152	0.00117	0.00236
	5.76173	0.45361	0.09587			5.532	0.00137	0.00204
	5.76222	0.56622	0.0989			5.53249	0.00133	0.00255
	5.76271	0.6534	0.1022			5.53298	0.00137	0.00244
	5.7632	0.62158	0.10572			5.53347	0.00133	0.00239
	5.76369	0.52446	0.10907			5.53396	0.00109	0.00252
	5.76418	0.4793	0.11218			5.53445	0.00143	0.00121
	5.76467	0.51562	0.11551			5.53494	0.00123	0.00187
	5.76516	0.6002	0.1192			5.53543	0.00105	0.00166
	5.76565	0.69245	0.12229			5.53592	0.00117	0.00166
	5.76614	0.71699	0.12377			5.53641	0.00117	0.00203
	5.76662	0.65659	0.12544			5.5369	0.00137	0.00202
	5.76711	0.63268	0.12798			5.53739	0.00144	0.000911747
	5.7676	0.69876	0.12777			5.53788	0.00115	0.00242
	5.76809	0.85252	0.12367			5.53837	0.00116	0.00169
	5.76858	1	0.11992			5.53885	0.00146	0.00165
	5.76907	0.91577	0.11754			5.53934	0.00114	0.002
	5.76956	0.71214	0.11531			5.53983	0.00142	0.00156
	5.77005	0.6147	0.11252			5.54032	0.00123	0.00206
	5.77054	0.64106	0.10903			5.54081	0.00128	0.00267
	5.77103	0.70979	0.10573			5.5413	0.00136	0.0027
	5.77152	0.70178	0.10317			5.54179	0.00124	0.00316
	5.77201	0.59218	0.10047			5.54228	0.00131	0.00281
	5.7725	0.49192	0.09761			5.54277	0.00109	0.00284
	5.77299	0.47153	0.09445			5.54326	0.00131	0.00298
	5.77347	0.51506	0.08995			5.54375	0.00113	0.00206
	5.77396	0.59027	0.08405			5.54424	0.00124	0.00201
	5.77445	0.64377	0.07796			5.54473	0.00121	0.00293
	5.77494	0.58566	0.07217			5.54521	0.000967298	0.00166
	5.77543	0.45451	0.0668			5.5457	0.00101	0.00184
	5.77592	0.35644	0.06145			5.54619	0.0011	0.00175
	5.77641	0.32178	0.05588			5.54668	0.000972474	0.00256
	5.7769	0.31751	0.05046			5.54717	0.00103	0.00159
	5.77739	0.28658	0.04594			5.54766	0.00101	0.00223
	5.77788	0.21268	0.04216			5.54815	0.000933406	0.00253
	5.77837	0.13996	0.03898			5.54864	0.000885022	0.00168
	5.77886	0.09136	0.03627			5.54913	0.00094672	0.0026
	5.77935	0.06403	0.03399			5.54962	0.00092691	0.00148
	5.77983	0.04881	0.03193			5.55011	0.000838243	0.00245
	5.78032	0.03984	0.03029			5.5506	0.000765033	0.00267
	5.78081	0.03371	0.02878			5.55109	0.000540833	0.00236
	5.7813	0.02895	0.02743			5.55158	0.000823662	0.00157
	5.78179	0.02476	0.02615			5.55206	0.000563606	0.000876276
	5.78228	0.02147	0.02503			5.55255	0.000793285	0.00179
	5.78277	0.0183	0.02384			5.55304	0.000959713	0.00209
	5.78326	0.01605	0.02291			5.55353	0.000849487	0.00323
	5.78375	0.01376	0.02207			5.55402	0.000810062	0.00255
	5.78424	0.01364	0.02129			5.55451	0.000724198	0.0014
	5.78473	0.01363	0.02053			5.555	0.000493037	0.00212
	5.78522	0.01366	0.0199			5.55549	0.000521896	0.00148
	5.78571	0.01313	0.01928			5.55598	0.000695356	0.00311
	5.7862	0.0125	0.01883			5.55647	0.00050578	0.00159
	5.78668	0.01242	0.01835			5.55696	0.000340441	0.00269
	5.78717	0.01261	0.01809			5.55745	0.00034833	0.00173
	5.78766	0.01279	0.01769			5.55794	0.000403103	0.00125
	5.78815	0.01237	0.01718			5.55843	0.000563017	0.00248
	5.78864	0.0123	0.01663			5.55891	0.000448365	0.00147
	5.78913	0.01223	0.01625			5.5594	0.000721878	0.00245
	5.78962	0.01224	0.01607			5.55989	0.000461768	0.00181
	5.79011	0.01225	0.0161			5.56038	0.0002252	0.00279
	5.7906	0.01343	0.01622			5.56087	0.000432605	0.00271
	5.79109	0.01413	0.01647			5.56136	0.0006008	0.00241
	5.79158	0.01535	0.01677			5.56185	0.000637977	0.00147
	5.79207	0.0166	0.01724			5.56234	0.00063405	0.00168
	5.79256	0.0177	0.01777			5.56283	0.000595892	0.00216
	5.79305	0.0188	0.01851			5.56332	0.00042411	0.00201
	5.79353	0.01735	0.01937			5.56381	0.000945132	0.00305
	5.79402	0.01617	0.02067			5.5643	0.000856126	0.00254
	5.79451	0.01602	0.02213			5.56479	0.000631373	0.00124
	5.795	0.01725	0.02366			5.56528	0.000958268	0.00308
	5.79549	0.02043	0.02498			5.56576	0.000556521	0.00148
	5.79598	0.02225	0.02639			5.56625	0.000878579	0.00161
	5.79647	0.02405	0.0276			5.56674	0.00058181	0.00187
	5.79696	0.02546	0.02871			5.56723	0.00062493	0.00201
	5.79745	0.0232	0.02978			5.56772	0.000874973	0.00191
	5.79794	0.01946	0.03106			5.56821	0.000856626	0.00156
	5.79843	0.01578	0.03253			5.5687	0.000942508	0.00243
	5.79892	0.01375	0.03391			5.56919	0.00107	0.00133
	5.79941	0.01393	0.03426			5.56968	0.00143	0.00206
	5.7999	0.01479	0.03471			5.57017	0.000969922	0.00231
	5.80038	0.01611	0.0358			5.57066	0.000876187	0.00342
	5.80087	0.01899	0.03718			5.57115	0.00105	0.00156
	5.80136	0.02028	0.03851			5.57164	0.00105	0.00354
	5.80185	0.02001	0.03981			5.57213	0.0011	0.00282
	5.80234	0.01879	0.04061			5.57261	0.000918486	0.00274
	5.80283	0.01807	0.04127			5.5731	0.00141	0.00294
	5.80332	0.01838	0.04148			5.57359	0.00153	0.00222
	5.80381	0.01893	0.04158			5.57408	0.00148	0.00186
	5.8043	0.02038	0.04212			5.57457	0.00148	0.00287
	5.80479	0.02316	0.0428			5.57506	0.00169	0.00344
	5.80528	0.02683	0.0415			5.57555	0.00156	0.00238
	5.80577	0.02899	0.03945			5.57604	0.002	0.00258
	5.80626	0.02662	0.03807			5.57653	0.00188	0.00211
	5.80674	0.02026	0.03759			5.57702	0.00187	0.00285
	5.80723	0.01437	0.03753			5.57751	0.00194	0.0026
	5.80772	0.01086	0.03671			5.578	0.00205	0.00169
	5.80821	0.00898	0.03497			5.57849	0.0018	0.00274
	5.8087	0.00865	0.0337			5.57897	0.00168	0.00258
	5.80919	0.00912	0.03273			5.57946	0.00208	0.0024
	5.80968	0.01021	0.03167			5.57995	0.00191	0.00312
	5.81017	0.00885	0.0306			5.58044	0.00171	0.00218
	5.81066	0.00749	0.02958			5.58093	0.00175	0.00254
	5.81115	0.00551	0.02767			5.58142	0.00175	0.00355
	5.81164	0.00427	0.02529			5.58191	0.0014	0.0036
	5.81213	0.00354	0.02294			5.5824	0.00172	0.00309
	5.81262	0.00278	0.02118			5.58289	0.00149	0.00216
	5.81311	0.00276	0.01976			5.58338	0.00151	0.00246
	5.81359	0.00247	0.01837			5.58387	0.00163	0.00431
	5.81408	0.00252	0.01651			5.58436	0.00148	0.00296
	5.81457	0.0026	0.01496			5.58485	0.0015	0.00353
	5.81506	0.00261	0.01362			5.58534	0.00192	0.00466
	5.81555	0.00258	0.01259			5.58582	0.00188	0.0035
	5.81604	0.00242	0.01164			5.58631	0.00204	0.00452
	5.81653	0.0025	0.01094			5.5868	0.00229	0.00409
	5.81702	0.00262	0.01032			5.58729	0.00215	0.00352
	5.81751	0.00219	0.00975			5.58778	0.00261	0.00355
	5.818	0.00281	0.00909			5.58827	0.00285	0.00339
	5.81849	0.0032	0.00865			5.58876	0.0028	0.00387
	5.81898	0.0029	0.00819			5.58925	0.00305	0.0035
	5.81947	0.00319	0.0079			5.58974	0.00284	0.00261
	5.81996	0.00286	0.00752			5.59023	0.00249	0.00229
	5.82044	0.00326	0.0073			5.59072	0.00261	0.00401
	5.82093	0.00301	0.00703			5.59121	0.00281	0.00229
	5.82142	0.00297	0.00681			5.5917	0.00257	0.00324
	5.82191	0.00285	0.00657			5.59219	0.00219	0.00204
	5.8224	0.00256	0.00641			5.59267	0.0019	0.00312
	5.82289	0.00264	0.00619			5.59316	0.00186	0.00239
	5.82338	0.00254	0.00609			5.59365	0.00166	0.0025
	5.82387	0.0023	0.00591			5.59414	0.00166	0.00206
	5.82436	0.00264	0.0058			5.59463	0.00155	0.00271
	5.82485	0.00262	0.00574			5.59512	0.00144	0.00432
	5.82534	0.00219	0.00574			5.59561	0.00147	0.00264
	5.82583	0.00233	0.00565			5.5961	0.00135	0.00364
	5.82632	0.00201	0.00559			5.59659	0.00166	0.00457
	5.82681	0.0022	0.0055			5.59708	0.00139	0.00321
	5.82729	0.0025	0.00556			5.59757	0.00186	0.0022
	5.82778	0.00227	0.00549			5.59806	0.00163	0.00292
	5.82827	0.00248	0.00551			5.59855	0.00178	0.0024
	5.82876	0.00242	0.00544			5.59904	0.00208	0.00417
	5.82925	0.00276	0.0054			5.59952	0.00198	0.00351
	5.82974	0.00221	0.00532			5.60001	0.0019	0.00326
	5.83023	0.0021	0.0053			5.6005	0.00212	0.00347
	5.83072	0.0022	0.00522			5.60099	0.00182	0.00358
	5.83121	0.00201	0.0052			5.60148	0.00179	0.00324
	5.8317	0.002	0.00509			5.60197	0.00159	0.00334
	5.83219	0.00177	0.00512			5.60246	0.00159	0.00335
	5.83268	0.00167	0.00504			5.60295	0.0016	0.00461
	5.83317	0.00151	0.00514			5.60344	0.00156	0.00366
	5.83366	0.00131	0.0051			5.60393	0.0016	0.00391
	5.83414	0.00133	0.00516			5.60442	0.00157	0.00459
	5.83463	0.00116	0.00509			5.60491	0.00174	0.00397
	5.83512	0.00112	0.00526			5.6054	0.00124	0.00337
	5.83561	0.000909043	0.0053			5.60589	0.00136	0.0035
	5.8361	0.00123	0.00562			5.60637	0.00173	0.00394
	5.83659	0.00107	0.00589			5.60686	0.00165	0.00376
	5.83708	0.00141	0.0063			5.60735	0.00191	0.00282
	5.83757	0.00124	0.00668			5.60784	0.00166	0.00247
	5.83806	0.0012	0.00718			5.60833	0.00221	0.00305
	5.83855	0.0015	0.00759			5.60882	0.00174	0.00332
	5.83904	0.00131	0.00812			5.60931	0.00179	0.00219
	5.83953	0.00135	0.00838			5.6098	0.00214	0.00288
	5.84002	0.000995588	0.0087			5.61029	0.00188	0.00344
	5.8405	0.0011	0.0088			5.61078	0.00206	0.00301
	5.84099	0.000988639	0.00902			5.61127	0.002	0.00309
	5.84148	0.00114	0.00898			5.61176	0.00213	0.0037
	5.84197	0.00124	0.00867			5.61225	0.00218	0.00437
	5.84246	0.00128	0.00802			5.61273	0.00179	0.00393
	5.84295	0.00109	0.00769			5.61322	0.00195	0.00313
	5.84344	0.001	0.00697			5.61371	0.0017	0.00492
	5.84393	0.000857873	0.00612			5.6142	0.00212	0.00403
	5.84442	0.00081997	0.00549			5.61469	0.00193	0.00488
	5.84491	0.000582444	0.00517			5.61518	0.00214	0.00426
	5.8454	0.000952631	0.00484			5.61567	0.0023	0.00411
	5.84589	0.000979163	0.00484			5.61616	0.00258	0.00544
	5.84638	0.0012	0.00485			5.61665	0.00253	0.0052
	5.84687	0.000854083	0.00495			5.61714	0.00243	0.00577
	5.84735	0.000818075	0.00488			5.61763	0.0028	0.0047
	5.84784	0.000864191	0.00509			5.61812	0.00278	0.00449
	5.84833	0.000768169	0.00504			5.61861	0.00301	0.00412
	5.84882	0.00109	0.00496			5.6191	0.00314	0.00412
	5.84931	0.000837027	0.00474			5.61958	0.00381	0.00351
	5.8498	0.00104	0.00479			5.62007	0.00362	0.00366
	5.85029	0.00112	0.00456			5.62056	0.00407	0.00327
	5.85078	0.000934943	0.00453			5.62105	0.00386	0.00395
	5.85127	0.000387243	0.00441			5.62154	0.00369	0.0044
	5.85176	0.00106	0.00446			5.62203	0.00376	0.00253
	5.85225	0.000864822	0.00449			5.62252	0.00352	0.00359
	5.85274	0.000953263	0.0048			5.62301	0.00336	0.00318
	5.85323	0.000614662	0.0051			5.6235	0.00315	0.00432
	5.85372	0.000675939	0.00561			5.62399	0.00334	0.00414
	5.8542	0.000808599	0.00591			5.62448	0.00283	0.00247
	5.85469	0.00125	0.00635			5.62497	0.00268	0.00325
	5.85518	0.00132	0.00661			5.62546	0.00264	0.00389
	5.85567	0.00093368	0.00727			5.62595	0.00286	0.00347
	5.85616	0.000913465	0.00781			5.62643	0.00241	0.00404
	5.85665	0.000984849	0.00816			5.62692	0.00276	0.00443
	5.85714	0.00101	0.00812			5.62741	0.00254	0.00468
	5.85763	0.000798492	0.00838			5.6279	0.00277	0.00421
	5.85812	0.00117	0.008			5.62839	0.00279	0.00358
	5.85861	0.000845239	0.00717			5.62888	0.003	0.00379
	5.8591	0.00113	0.00653			5.62937	0.00317	0.00381
	5.85959	0.00125	0.00665			5.62986	0.00351	0.00356
	5.86008	0.000859769	0.00674			5.63035	0.00337	0.0033
	5.86057	0.00137	0.0072			5.63084	0.00345	0.00413
	5.86105	0.000895145	0.00754			5.63133	0.00317	0.00369
	5.86154	0.00104	0.00839			5.63182	0.00341	0.00345
	5.86203	0.00114	0.00903			5.63231	0.00304	0.00382
	5.86252	0.00114	0.00961			5.6328	0.00313	0.0047
	5.86301	0.000848398	0.00999			5.63328	0.00323	0.00417
	5.8635	0.000615294	0.01107			5.63377	0.00322	0.00445
	5.86399	0.000701839	0.01135			5.63426	0.00324	0.00313
	5.86448	0.00091915	0.01136			5.63475	0.00367	0.00334
	5.86497	0.000700576	0.01171			5.63524	0.00402	0.00346
	5.86546	0.00073532	0.01271			5.63573	0.0048	0.00356
	5.86595	0.000616557	0.0131			5.63622	0.00516	0.00291
	5.86644	0.000758694	0.01427			5.63671	0.00574	0.00307
	5.86693	0.000671517	0.01602			5.6372	0.0065	0.00374
	5.86741	0.000948841	0.01875			5.63769	0.00727	0.00255
	5.8679	0.00103	0.02216			5.63818	0.00834	0.00317
	5.86839	0.000962739	0.02714			5.63867	0.00935	0.00339
	5.86888	0.00104	0.0323			5.63916	0.01058	0.00325
	5.86937	0.00089704	0.03752			5.63964	0.01185	0.00352
	5.86986	0.00109	0.04254			5.64013	0.01232	0.0036
	5.87035	0.000931785	0.05027			5.64062	0.01159	0.00312
	5.87084	0.00153	0.0589			5.64111	0.0103	0.00296
	5.87133	0.00114	0.06504			5.6416	0.00891	0.00255
	5.87182	0.000924204	0.06927			5.64209	0.00804	0.00248
	5.87231	0.000955158	0.07547			5.64258	0.00745	0.00341
	5.8728	0.000789648	0.08054			5.64307	0.00672	0.00307
	5.87329	0.00111	0.08094			5.64356	0.00587	0.00338
	5.87378	0.00116	0.08106			5.64405	0.0054	0.00375
	5.87426	0.000671517	0.08524			5.64454	0.00513	0.00404
	5.87475	0.000992429	0.09049			5.64503	0.00509	0.0037
	5.87524	0.00107	0.09661			5.64552	0.00522	0.00267
	5.87573	0.000718895	0.10684			5.64601	0.00545	0.00447
	5.87622	0.000881879	0.12751			5.64649	0.00567	0.00385
	5.87671	0.00101	0.15787			5.64698	0.00513	0.00351
	5.8772	0.000355657	0.20163			5.64747	0.0053	0.00275
	5.87769	0.000825656	0.25685			5.64796	0.00563	0.00503
	5.87818	0.000922309	0.32247			5.64845	0.00646	0.0041
	5.87867	0.000512955	0.40324			5.64894	0.00764	0.00398
	5.87916	0.000462418	0.50179			5.64943	0.00799	0.00363
	5.87965	0.000867981	0.609			5.64992	0.0081	0.00327
	5.88014	0.000976005	0.71277			5.65041	0.00757	0.00364
	5.88063	0.000781436	0.80671			5.6509	0.00767	0.00396
	5.88111	0.00105	0.9114			5.65139	0.00742	0.00379
	5.8816	0.00112	0.99419			5.65188	0.00719	0.00355
	5.88209	0.000843344	1			5.65237	0.00668	0.00346
	5.88258	0.000831973	0.97279			5.65286	0.00684	0.00426
	5.88307	0.000494635	0.95317			5.65334	0.00665	0.0032
	5.88356	0.000909674	0.84297			5.65383	0.00662	0.00487
	5.88405	0.00114	0.65975			5.65432	0.0065	0.00357
	5.88454	0.000802914	0.52406			5.65481	0.00687	0.00418
	5.88503	0.000627928	0.41409			5.6553	0.00717	0.00431
	5.88552	0.000869876	0.31338			5.65579	0.00723	0.00329
	5.88601	0.000903357	0.23814			5.65628	0.00796	0.00341
	5.8865	0.00116	0.18463			5.65677	0.00914	0.00555
	5.88699	0.00105	0.15239			5.65726	0.01086	0.00492
	5.88748	0.000789016	0.13805			5.65775	0.01349	0.00548
	5.88796	0.000910306	0.12859			5.65824	0.01766	0.00547
	5.88845	0.000964634	0.12545			5.65873	0.02344	0.00507
	5.88894	0.00108	0.1201			5.65922	0.0325	0.00582
	5.88943	0.00109	0.11359			5.65971	0.04442	0.00738
	5.88992	0.00108	0.10969			5.66019	0.05843	0.00647
	5.89041	0.00156	0.10825			5.66068	0.07257	0.00786
	5.8909	0.0015	0.10636			5.66117	0.08482	0.00713
	5.89139	0.00129	0.10633			5.66166	0.09606	0.00816
	5.89188	0.00117	0.10323			5.66215	0.10529	0.00734
	5.89237	0.00154	0.09573			5.66264	0.10851	0.00707
	5.89286	0.00171	0.08585			5.66313	0.10208	0.00694
	5.89335	0.00165	0.07981			5.66362	0.0912	0.0064
	5.89384	0.0017	0.07476			5.66411	0.08133	0.00762
	5.89433	0.00202	0.06453			5.6646	0.07397	0.00758
	5.89481	0.0018	0.05367			5.66509	0.06849	0.00641
	5.8953	0.00202	0.04777			5.66558	0.06685	0.00698
	5.89579	0.00178	0.0433			5.66607	0.07185	0.00582
	5.89628	0.00151	0.04046			5.66656	0.08335	0.00738
	5.89677	0.00145	0.03817			5.66704	0.10045	0.00735
	5.89726	0.00174	0.03661			5.66753	0.11848	0.00806
	5.89775	0.00185	0.03485			5.66802	0.13159	0.00904
	5.89824	0.00233	0.0338			5.66851	0.14243	0.0084
	5.89873	0.00224	0.03284			5.669	0.15991	0.00944
	5.89922	0.00179	0.03245			5.66949	0.18272	0.00957
	5.89971	0.00175	0.03141			5.66998	0.19546	0.00907
	5.9002	0.00192	0.03067			5.67047	0.18296	0.01022
	5.90069	0.00177	0.0301			5.67096	0.17202	0.01033
	5.90117	0.002	0.02969			5.67145	0.16958	0.01225
	5.90166	0.00192	0.02815			5.67194	0.15591	0.01087
	5.90215	0.00188	0.02708			5.67243	0.13302	0.01178
	5.90264	0.00252	0.02628			5.67292	0.10984	0.01236
	5.90313	0.00239	0.02552			5.6734	0.09163	0.013
	5.90362	0.00249	0.02422			5.67389	0.0797	0.01348
	5.90411	0.00231	0.02382			5.67438	0.0719	0.01366
	5.9046	0.00243	0.02341			5.67487	0.06927	0.01344
	5.90509	0.00238	0.02332			5.67536	0.07244	0.01473
	5.90558	0.00302	0.023			5.67585	0.0806	0.01567
	5.90607	0.00371	0.02297			5.67634	0.09328	0.01645
	5.90656	0.00371	0.02281			5.67683	0.10573	0.01675
	5.90705	0.00394	0.02265			5.67732	0.11262	0.01717
	5.90754	0.0031	0.02201			5.67781	0.11069	0.01866
	5.90802	0.00279	0.02164			5.6783	0.10521	0.01867
	5.90851	0.00264	0.021			5.67879	0.09792	0.0196
	5.909	0.00249	0.01986			5.67928	0.08756	0.02148
	5.90949	0.00243	0.01826			5.67977	0.07336	0.02258
	5.90998	0.0023	0.01727			5.68025	0.06007	0.02476
	5.91047	0.00248	0.01632			5.68074	0.04928	0.02767
	5.91096	0.002	0.01587			5.68123	0.03945	0.03264
	5.91145	0.00175	0.01532			5.68172	0.03098	0.03773
	5.91194	0.00159	0.01511			5.68221	0.02454	0.04258
	5.91243	0.00165	0.01471			5.6827	0.01975	0.0469
	5.91292	0.00163	0.01451			5.68319	0.01694	0.05
	5.91341	0.00151	0.01419			5.68368	0.01493	0.05444
	5.9139	0.00177	0.01406			5.68417	0.01346	0.05584
	5.91439	0.00183	0.01384			5.68466	0.01227	0.05502
	5.91487	0.00173	0.01382			5.68515	0.0114	0.05095
	5.91536	0.00186	0.01355			5.68564	0.01076	0.0464
	5.91585	0.00162	0.01351			5.68613	0.01031	0.04338
	5.91634	0.00158	0.01336			5.68662	0.01004	0.04154
	5.91683	0.00181	0.01329			5.6871	0.0096	0.04196
	5.91732	0.00158	0.01292			5.68759	0.00965	0.04376
	5.91781	0.00183	0.01292			5.68808	0.00935	0.04959
	5.9183	0.00227	0.01285			5.68857	0.0088	0.05695
	5.91879	0.00188	0.01278			5.68906	0.00912	0.06416
	5.91928	0.00218	0.01262			5.68955	0.00983	0.06921
	5.91977	0.00181	0.01265			5.69004	0.01023	0.0732
	5.92026	0.00124	0.01251			5.69053	0.01074	0.0777
	5.92075	0.0014	0.01253			5.69102	0.01004	0.08223
	5.92124	0.00123	0.0125			5.69151	0.00999	0.08501
	5.92172	0.00121	0.01239			5.692	0.00987	0.08411
	5.92221	0.00104	0.01197			5.69249	0.00985	0.07722
	5.9227	0.00146	0.01173			5.69298	0.00961	0.07146
	5.92319	0.00149	0.01142			5.69347	0.0094	0.06737
	5.92368	0.00113	0.01113			5.69395	0.00932	0.06497
	5.92417	0.00112	0.01051			5.69444	0.00897	0.05801
	5.92466	0.00139	0.01006			5.69493	0.00786	0.05354
	5.92515	0.0013	0.00963			5.69542	0.00747	0.04876
	5.92564	0.00163	0.0094			5.69591	0.00725	0.04663
	5.92613	0.00198	0.00896			5.6964	0.00768	0.04676
	5.92662	0.00178	0.00877			5.69689	0.00791	0.05035
	5.92711	0.00191	0.00851			5.69738	0.00853	0.05252
	5.9276	0.00173	0.00844			5.69787	0.0094	0.05699
	5.92808	0.00123	0.00816			5.69836	0.01063	0.06103
	5.92857	0.0011	0.00809			5.69885	0.01244	0.06264
	5.92906	0.00126	0.00797			5.69934	0.01403	0.06246
	5.92955	0.00118	0.00791			5.69983	0.01519	0.05805
	5.93004	0.00113	0.00775			5.70031	0.01601	0.05166
	5.93053	0.00105	0.0077			5.7008	0.0163	0.04699
	5.93102	0.00125	0.00758			5.70129	0.01525	0.04055
	5.93151	0.000867981	0.00753			5.70178	0.01368	0.03491
	5.932	0.00116	0.00742			5.70227	0.01225	0.0302
	5.93249	0.00122	0.00733			5.70276	0.0109	0.02851
	5.93298	0.000833236	0.00721			5.70325	0.00959	0.02634
	5.93347	0.00137	0.00718			5.70374	0.00817	0.0268
	5.93396	0.00197	0.00697			5.70423	0.00696	0.02706
	5.93445	0.00179	0.00696			5.70472	0.00591	0.02731
	5.93493	0.00184	0.00679			5.70521	0.00531	0.02751
	5.93542	0.002	0.00677			5.7057	0.00521	0.02686
	5.93591	0.00209	0.00658			5.70619	0.00554	0.02413
	5.9364	0.00154	0.00656			5.70668	0.0061	0.0229
	5.93689	0.00214	0.00642			5.70716	0.00664	0.02161
	5.93738	0.00271	0.00638			5.70765	0.00702	0.01847
	5.93787	0.00316	0.00627			5.70814	0.00603	0.01718
	5.93836	0.00296	0.0062			5.70863	0.00548	0.01655
	5.93885	0.00268	0.00607			5.70912	0.00486	0.01573
	5.93934	0.00194	0.00606			5.70961	0.00525	0.01537
	5.93983	0.00203	0.00592			5.7101	0.00504	0.01647
	5.94032	0.00205	0.00592			5.71059	0.00456	0.01711
	5.94081	0.00201	0.00579			5.71108	0.00423	0.01875
	5.9413	0.00149	0.00576			5.71157	0.00404	0.02035
	5.94178	0.00155	0.00569			5.71206	0.00382	0.02194
	5.94227	0.00105	0.00567			5.71255	0.00413	0.02228
	5.94276	0.00125	0.00559			5.71304	0.00393	0.02113
	5.94325	0.00115	0.00556			5.71353	0.00448	0.02001
	5.94374	0.00132	0.00549			5.71401	0.00474	0.0189
	5.94423	0.00107	0.00546			5.7145	0.00494	0.01821
	5.94472	0.00167	0.00537			5.71499	0.00521	0.01759
	5.94521	0.00156	0.00538			5.71548	0.00583	0.01714
	5.9457	0.00147	0.00526			5.71597	0.00622	0.01769
	5.94619	0.00137	0.00527			5.71646	0.00616	0.01914
	5.94668	0.00123	0.00519			5.71695	0.00683	0.02053
	5.94717	0.0014	0.00517			5.71744	0.0066	0.02312
	5.94766	0.00152	0.00508			5.71793	0.00702	0.02496
	5.94815	0.00092294	0.00504			5.71842	0.00784	0.02795
	5.94863	0.00147	0.00493			5.71891	0.00856	0.03089
	5.94912	0.00169	0.00492			5.7194	0.00962	0.03374
	5.94961	0.00189	0.00483			5.71989	0.01078	0.03639
	5.9501	0.00152	0.00483			5.72038	0.01233	0.03979
	5.95059	0.00127	0.00473			5.72086	0.01395	0.04398
	5.95108	0.00121	0.00471			5.72135	0.01599	0.04716
	5.95157	0.00126	0.00461			5.72184	0.01698	0.04549
	5.95206	0.000864822	0.00464			5.72233	0.01839	0.04475
	5.95255	0.00106	0.00451			5.72282	0.01961	0.04035
	5.95304	0.000815548	0.00451			5.72331	0.02153	0.03696
	5.95353	0.000825024	0.00443			5.7238	0.02343	0.03353
	5.95402	0.000564756	0.00446			5.72429	0.02513	0.03083
	5.95451	0.000831973	0.00441			5.72478	0.02627	0.02883
	5.955	0	0.00443			5.72527	0.02657	0.028
	5.95548	0.000469998	0.00436			5.72576	0.02519	0.02576
	5.95597	0.000770696	0.00443			5.72625	0.02379	0.02663
	5.95646	0.000360711	0.00436			5.72674	0.02374	0.02638
	5.95695	0.000889459	0.00441			5.72723	0.02308	0.02653
	5.95744	0.000750481	0.00445			5.72771	0.02316	0.0266
	5.95793	0.000847134	0.00457			5.7282	0.02323	0.02688
	5.95842	0.000884406	0.00459			5.72869	0.02337	0.02749
	5.95891	0.000648775	0.00471			5.72918	0.02288	0.02613
	5.9594	0.000397351	0.00472			5.72967	0.02188	0.02682
	5.95989	0.000344918	0.00489			5.73016	0.02018	0.02574
	5.96038	0.000535065	0.00492			5.73065	0.01845	0.02604
						5.73114	0.01749	0.02599
						5.73163	0.01718	0.02484
						5.73212	0.01735	0.02578
						5.73261	0.01821	0.02464
						5.7331	0.01925	0.02545
						5.73359	0.01992	0.02437
						5.73407	0.01933	0.02553
						5.73456	0.01753	0.02449
						5.73505	0.01628	0.02544
						5.73554	0.01496	0.02455
						5.73603	0.01376	0.02521
						5.73652	0.01313	0.02602
						5.73701	0.01312	0.02548
						5.7375	0.01334	0.02659
						5.73799	0.01335	0.02776
						5.73848	0.01291	0.02887
						5.73897	0.01257	0.03042
						5.73946	0.01237	0.03096
						5.73995	0.01199	0.03203
						5.74044	0.01195	0.03181
						5.74092	0.01141	0.03177
						5.74141	0.01149	0.03254
						5.7419	0.01164	0.03377
						5.74239	0.01203	0.03469
						5.74288	0.01224	0.03606
						5.74337	0.01226	0.03896
						5.74386	0.01245	0.04059
						5.74435	0.013	0.0433
						5.74484	0.01378	0.04775
						5.74533	0.01448	0.05141
						5.74582	0.01493	0.05796
						5.74631	0.01651	0.06457
						5.7468	0.01753	0.07602
						5.74729	0.01963	0.09019
						5.74777	0.02143	0.10844
						5.74826	0.0241	0.13682
						5.74875	0.02661	0.17516
						5.74924	0.03013	0.22407
						5.74973	0.0347	0.28007
						5.75022	0.04153	0.33845
						5.75071	0.05031	0.39885
						5.7512	0.06323	0.4625
						5.75169	0.08307	0.53129
						5.75218	0.11295	0.59244
						5.75267	0.15433	0.62755
						5.75316	0.20592	0.62385
						5.75365	0.26066	0.59844
						5.75414	0.30967	0.57146
						5.75462	0.35692	0.56684
						5.75511	0.42219	0.59052
						5.7556	0.50258	0.6361
						5.75609	0.57741	0.6915
						5.75658	0.61038	0.75423
						5.75707	0.59546	0.82702
						5.75756	0.58299	0.90383
						5.75805	0.59769	0.96936
						5.75854	0.631	1
						5.75903	0.67843	0.97388
						5.75952	0.71967	0.90377
						5.76001	0.73205	0.82255
						5.7605	0.74243	0.75601
						5.76098	0.80201	0.70951
						5.76147	0.8988	0.67402
						5.76196	0.99965	0.64904
						5.76245	1	0.64363
						5.76294	0.89704	0.66733
						5.76343	0.85638	0.70987
						5.76392	0.84859	0.74329
						5.76441	0.81526	0.74542
						5.7649	0.77085	0.71385
						5.76539	0.71083	0.66277
						5.76588	0.6632	0.61035
						5.76637	0.64602	0.56819
						5.76686	0.64924	0.53027
						5.76735	0.66914	0.4955
						5.76783	0.68139	0.46461
						5.76832	0.64822	0.44327
						5.76881	0.57658	0.43051
						5.7693	0.51295	0.42549
						5.76979	0.46432	0.42418
						5.77028	0.41692	0.42044
						5.77077	0.36191	0.41473
						5.77126	0.30108	0.40583
						5.77175	0.24585	0.39795
						5.77224	0.19914	0.39627
						5.77273	0.15832	0.39707
						5.77322	0.12544	0.39904
						5.77371	0.10157	0.40418
						5.7742	0.08404	0.40931
						5.77468	0.07009	0.41919
						5.77517	0.05987	0.42798
						5.77566	0.05169	0.43284
						5.77615	0.04587	0.43062
						5.77664	0.04023	0.4183
						5.77713	0.03591	0.39802
						5.77762	0.03158	0.37669
						5.77811	0.02859	0.35735
						5.7786	0.02605	0.33628
						5.77909	0.02396	0.31696
						5.77958	0.02162	0.29844
						5.78007	0.02004	0.28261
						5.78056	0.01822	0.2718
						5.78105	0.01664	0.26594
						5.78153	0.01551	0.25815
						5.78202	0.01465	0.25135
						5.78251	0.01362	0.23736
						5.783	0.01287	0.22361
						5.78349	0.01198	0.20803
						5.78398	0.01155	0.19137
						5.78447	0.01161	0.17743
						5.78496	0.01176	0.16041
						5.78545	0.01242	0.14235
						5.78594	0.01291	0.12742
						5.78643	0.01341	0.11341
						5.78692	0.01304	0.10257
						5.78741	0.01254	0.0931
						5.7879	0.01178	0.08501
						5.78838	0.0115	0.07775
						5.78887	0.01219	0.07331
						5.78936	0.01369	0.06961
						5.78985	0.01565	0.06772
						5.79034	0.01713	0.06592
						5.79083	0.01759	0.06604
						5.79132	0.01701	0.06522
						5.79181	0.01625	0.06462
						5.7923	0.01587	0.06427
						5.79279	0.01543	0.06497
						5.79328	0.01558	0.0665
						5.79377	0.01678	0.06774
						5.79426	0.01821	0.07152
						5.79474	0.01942	0.07408
						5.79523	0.01994	0.07787
						5.79572	0.01998	0.07897
						5.79621	0.01945	0.07998
						5.7967	0.01896	0.08158
						5.79719	0.01924	0.08141
						5.79768	0.02009	0.08036
						5.79817	0.02224	0.0793
						5.79866	0.02463	0.07826
						5.79915	0.02652	0.07305
						5.79964	0.02687	0.07254
						5.80013	0.02622	0.07124
						5.80062	0.02474	0.07091
						5.80111	0.02274	0.07248
						5.80159	0.02071	0.07589
						5.80208	0.01908	0.07949
						5.80257	0.01783	0.08507
						5.80306	0.01601	0.08781
						5.80355	0.01494	0.09048
						5.80404	0.0129	0.08921
						5.80453	0.01103	0.08707
						5.80502	0.00964	0.08342
						5.80551	0.0088	0.07831
						5.806	0.00809	0.07191
						5.80649	0.00685	0.06654
						5.80698	0.00639	0.06391
						5.80747	0.00603	0.06054
						5.80796	0.00539	0.0609
						5.80844	0.00505	0.06097
						5.80893	0.00465	0.06044
						5.80942	0.00433	0.06128
						5.80991	0.00371	0.06038
						5.8104	0.00339	0.05636
						5.81089	0.00299	0.05221
						5.81138	0.00293	0.04928
						5.81187	0.00229	0.04412
						5.81236	0.00246	0.03878
						5.81285	0.00224	0.03665
						5.81334	0.00209	0.03216
						5.81383	0.00195	0.02723
						5.81432	0.00174	0.02516
						5.81481	0.0017	0.02125
						5.81529	0.00146	0.01924
						5.81578	0.00188	0.0165
						5.81627	0.00146	0.01598
						5.81676	0.00143	0.014
						5.81725	0.00161	0.01321
						5.81774	0.00142	0.0128
						5.81823	0.00165	0.01129
						5.81872	0.00142	0.01054
						5.81921	0.00151	0.0099
						5.8197	0.00107	0.0101
						5.82019	0.00119	0.0092
						5.82068	0.00123	0.00882
						5.82117	0.0012	0.00867
						5.82165	0.00125	0.00727
						5.82214	0.00115	0.00799
						5.82263	0.00101	0.00736
						5.82312	0.001	0.00701
						5.82361	0.001	0.0072
						5.8241	0.00142	0.00685
						5.82459	0.00114	0.00659
						5.82508	0.00107	0.00596
						5.82557	0.00118	0.00536
						5.82606	0.00109	0.00578
						5.82655	0.00145	0.00548
						5.82704	0.00107	0.00608
						5.82753	0.00103	0.00547
						5.82802	0.00119	0.00486
						5.8285	0.00111	0.00464
						5.82899	0.00119	0.00461
						5.82948	0.00106	0.00489
						5.82997	0.000901691	0.00523
						5.83046	0.000945203	0.00702
						5.83095	0.0011	0.00463
						5.83144	0.00109	0.00453
						5.83193	0.00101	0.00528
						5.83242	0.00124	0.0045
						5.83291	0.00138	0.00531
						5.8334	0.00134	0.00594
						5.83389	0.00143	0.00445
						5.83438	0.00183	0.00487
						5.83487	0.00191	0.00589
						5.83535	0.00207	0.00461
						5.83584	0.00268	0.00418
						5.83633	0.00257	0.00491
						5.83682	0.0027	0.0053
						5.83731	0.00277	0.00519
						5.8378	0.00245	0.00513
						5.83829	0.00253	0.00611
						5.83878	0.00244	0.00581
						5.83927	0.00276	0.00588
						5.83976	0.00298	0.00613
						5.84025	0.00286	0.00677
						5.84074	0.00261	0.00642
						5.84123	0.00302	0.00683
						5.84172	0.0033	0.00486
						5.8422	0.00329	0.00445
						5.84269	0.003	0.00526
						5.84318	0.00281	0.00516
						5.84367	0.00271	0.00601
						5.84416	0.00256	0.00469
						5.84465	0.00293	0.00495
						5.84514	0.00257	0.00486
						5.84563	0.00245	0.00531
						5.84612	0.00219	0.00455
						5.84661	0.00226	0.00444
						5.8471	0.00261	0.00432
						5.84759	0.00237	0.00518
						5.84808	0.00252	0.00517
						5.84857	0.00222	0.00347
						5.84905	0.00218	0.00303
						5.84954	0.00197	0.00382
						5.85003	0.00192	0.00326
						5.85052	0.00171	0.00336
						5.85101	0.00171	0.00336
						5.8515	0.00136	0.00342
						5.85199	0.00121	0.00389
						5.85248	0.00132	0.00333
						5.85297	0.000863087	0.00337
						5.85346	0.000893963	0.00436
						5.85395	0.0011	0.00363
						5.85444	0.0012	0.00331
						5.85493	0.000942133	0.00338
						5.85541	0.00098279	0.00364
						5.8559	0.00107	0.00373
						5.85639	0.000957964	0.00323
						5.85688	0.00080121	0.00309
						5.85737	0.000780239	0.00363
						5.85786	0.000884058	0.00396
						5.85835	0.00124	0.00409
						5.85884	0.000738761	0.0024
						5.85933	0.000840653	0.00382
						5.85982	0.000879721	0.00334
						5.86031	0.000890751	0.00373
						5.8608	0.000957411	0.00335
						5.86129	0.000705993	0.00349
						5.86178	0.000597677	0.00341
						5.86226	0.000783219	0.00341
						5.86275	0.000799139	0.00269
						5.86324	0.000822216	0.00333
						5.86373	0.000844918	0.00311
						5.86422	0.000629035	0.00288
						5.86471	0.000552558	0.00365
						5.8652	0.000805279	0.00361
						5.86569	0.000951539	0.0032
						5.86618	0.000881363	0.00239
						5.86667	0.000805083	0.00289
						5.86716	0.000808634	0.0033
						5.86765	0.00063339	0.00216
						5.86814	0.000792464	0.00233
						5.86863	0.000675135	0.0026
						5.86911	0.000652005	0.0033
						5.8696	0.000780417	0.00331
						5.87009	0.000790483	0.00281
						5.87058	0.000836066	0.00311
						5.87107	0.000985717	0.00237
						5.87156	0.000666765	0.00252
						5.87205	0.000630784	0.00262
						5.87254	0.000689823	0.0033
						5.87303	0.00121	0.00322
						5.87352	0.000761677	0.00261
						5.87401	0.000639797	0.00303
						5.8745	0.000741099	0.00179
						5.87499	0.000907813	0.00377
						5.87548	0.000904636	0.0035
						5.87596	0.00081829	0.0031
						5.87645	0.00104	0.00239
						5.87694	0.00114	0.00296
						5.87743	0.00104	0.0042
						5.87792	0.00107	0.00429
						5.87841	0.000701531	0.00256
						5.8789	0.00117	0.00354
						5.87939	0.00117	0.00389
						5.87988	0.00112	0.00384
						5.88037	0.000971386	0.00376
						5.88086	0.00109	0.00331
						5.88135	0.00129	0.00413
						5.88184	0.00123	0.00456
						5.88233	0.00125	0.00363
						5.88281	0.00131	0.00503
						5.8833	0.00139	0.00434
						5.88379	0.00131	0.00535
						5.88428	0.00144	0.0031
						5.88477	0.00142	0.00438
						5.88526	0.00122	0.00355
						5.88575	0.00164	0.00394
						5.88624	0.00151	0.00425
						5.88673	0.00152	0.00459
						5.88722	0.00162	0.0041
						5.88771	0.00189	0.00367
						5.8882	0.00221	0.00409
						5.88869	0.00181	0.00536
						5.88917	0.00179	0.00382
						5.88966	0.00179	0.00419
						5.89015	0.00184	0.004
						5.89064	0.00196	0.00414
						5.89113	0.00184	0.00417
						5.89162	0.00182	0.0032
						5.89211	0.00182	0.00447
						5.8926	0.00178	0.00421
						5.89309	0.00177	0.00294
						5.89358	0.00159	0.00488
						5.89407	0.00171	0.00531
						5.89456	0.00164	0.00543
						5.89505	0.00161	0.00556
						5.89554	0.00189	0.00446
						5.89602	0.00182	0.00557
						5.89651	0.00207	0.00467
						5.897	0.00226	0.00552
						5.89749	0.00238	0.00463
						5.89798	0.00223	0.00404
						5.89847	0.00234	0.0048
						5.89896	0.00241	0.00419
						5.89945	0.00314	0.00431
						5.89994	0.00346	0.00436
						5.90043	0.00325	0.00395
						5.90092	0.00319	0.00357
						5.90141	0.00309	0.00332
						5.9019	0.00284	0.00292
						5.90239	0.00284	0.00345
						5.90287	0.00226	0.00354
						5.90336	0.00213	0.00343
						5.90385	0.00213	0.00293
						5.90434	0.00208	0.00359
						5.90483	0.00199	0.00395
						5.90532	0.00203	0.00317
						5.90581	0.00185	0.00339
						5.9063	0.00155	0.00317
						5.90679	0.00177	0.00212
						5.90728	0.00175	0.00488
						5.90777	0.00178	0.0033
						5.90826	0.00199	0.00494
						5.90875	0.00178	0.00271
						5.90924	0.00202	0.00422
						5.90972	0.00198	0.00364
						5.91021	0.00202	0.00503
						5.9107	0.00197	0.00393
						5.91119	0.00208	0.00344
						5.91168	0.00186	0.00364
						5.91217	0.00214	0.00394
						5.91266	0.00197	0.00318
						5.91315	0.00195	0.0044
						5.91364	0.00141	0.00288
						5.91413	0.00155	0.00411
						5.91462	0.0016	0.00332
						5.91511	0.00127	0.00325
						5.9156	0.00181	0.00325
						5.91608	0.00145	0.00422
						5.91657	0.00151	0.00328
						5.91706	0.00157	0.0029
						5.91755	0.00157	0.00411
						5.91804	0.0015	0.00322
						5.91853	0.00157	0.00253
						5.91902	0.00186	0.00286
						5.91951	0.00177	0.00289
						5.92	0.00162	0.00365
						5.92049	0.00151	0.00252
						5.92098	0.00157	0.00339
						5.92147	0.00145	0.00317
						5.92196	0.0014	0.00379
						5.92245	0.00119	0.00333
						5.92293	0.00094788	0.00368
						5.92342	0.00112	0.00326
						5.92391	0.00133	0.00343
						5.9244	0.000751879	0.00308
						5.92489	0.000723252	0.00478
						5.92538	0.0009114	0.0039
						5.92587	0.00106	0.00359
						5.92636	0.00089498	0.00413
						5.92685	0.000902583	0.00439
						5.92734	0.00108	0.00338
						5.92783	0.00117	0.00399
						5.92832	0.00158	0.00355
						5.92881	0.00164	0.00387
						5.9293	0.00163	0.00343
						5.92978	0.00198	0.00331
						5.93027	0.00197	0.00296
						5.93076	0.00228	0.00269
						5.93125	0.00238	0.00189
						5.93174	0.00219	0.00275
						5.93223	0.00214	0.00167
						5.93272	0.00211	0.00268
						5.93321	0.00194	0.00245
						5.9337	0.00197	0.00267
						5.93419	0.00165	0.00251
						5.93468	0.00156	0.00277
						5.93517	0.0014	0.00281
						5.93566	0.00118	0.0035
						5.93615	0.00136	0.00344
						5.93663	0.000949701	0.00274
						5.93712	0.00107	0.00239
						5.93761	0.000852414	0.00237
						5.9381	0.00103	0.00348
						5.93859	0.00105	0.00217
						5.93908	0.00111	0.00408
						5.93957	0.00121	0.00213
						5.94006	0.000903565	0.00241
						5.94055	0.00141	0.00299
						5.94104	0.00166	0.00283
						5.94153	0.00146	0.00271
						5.94202	0.0015	0.00244
						5.94251	0.00151	0.00306
						5.943	0.00132	0.00202
						5.94348	0.00145	0.00291
						5.94397	0.00168	0.00212
						5.94446	0.00111	0.00221
						5.94495	0.00116	0.00229
						5.94544	0.00135	0.00247
						5.94593	0.00101	0.0014
						5.94642	0.000908491	0.00328
						5.94691	0.000836744	0.00222
						5.9474	0.000909812	0.00252
						5.94789	0.000801602	0.00225
						5.94838	0.000915451	0.00206
						5.94887	0.000900085	0.00207
						5.94936	0.000456967	0.0021
						5.94984	0.000838243	0.00205
						5.95033	0.000838564	0.00214
						5.95082	0.000856234	0.00228
						5.95131	0.000697873	0.00226
						5.9518	0.000806421	0.00136
						5.95229	0.00048331	0.0014
						5.95278	0.000734246	0.00131
						5.95327	0.000655396	0.0032
						5.95376	0.000649328	0.00279
						5.95425	0.000944811	0.00101
						5.95474	0.000963265	0.00236
						5.95523	0.000716398	0.00139
						5.95572	0.000952003	0.00193
						5.95621	0.000963283	0.00182
						5.95669	0.00068488	0.000974131
						5.95718	0.000764801	0.00145
						5.95767	0.000789127	0.00178
						5.95816	0.0011	0.00226
						5.95865	0.00109	0.00144
						5.95914	0.00103	0.00281
						5.95963	0.000643402	0.00266
						5.96012	0.00088561	0.00182
						5.96061	0.000870886	0.00127
						5.9611	0.000878329	0.0018
						5.96159	0.000834888	0.00182
						5.96208	0.00102	0.00124
						5.96257	0.000698212	0.000972805
						5.96306	0.000796016	0.00238
						5.96354	0.000709491	0.0021
						5.96403	0.000745169	0.0024
						5.96452	0.000544277	0.00248
						5.96501	0.000622485	0.00179
						5.9655	0.000429821	0.000986887
						5.96599	0.000603352	0.00356
						5.96648	0.000750576	0.00243
						5.96697	0.000606833	0.00193
						5.96746	0.000409671	0.00302
						5.96795	0.000385613	0.00171
						5.96844	0.000473708	0.00167
						5.96893	0.000482418	0.00111
						5.96942	0.00043373	0.00218
						5.96991	0.000446009	0.00159
						5.97039	0.000374762	0.00154
						5.97088	0.00052386	0.00202
						5.97137	0.000525966	0.00191
						5.97186	0.000247045	0.0031
						5.97235	9.42348e-05	0.00216
						5.97284	0.000561821	0.00162
						5.97333	0.000491466	0.00213
						5.97382	0.000301141	0.00112
						5.97431	0.000568621	0.00192
						5.9748	0.000404906	0.00158
						5.97529	0.00053712	0.00171
						5.97578	0.000489824	0.000559499
						5.97627	0.000314669	0.00155
						5.97675	0.000501283	0.00178
						5.97724	0.000532766	0.00137
						5.97773	0.000579704	0.00126
						5.97822	0.000323575	0.000471032
						5.97871	0.000429161	0.0024
						5.9792	0.000195341	0.00265
						5.97969	0.000238014	0.00173
						5.98018	0.000458484	0.00203
						5.98067	0.000566265	0.00202
						5.98116	0.000376564	0.0027
						5.98165	0.000216829	0.0023
						5.98214	0.000722467	0.00104
						5.98263	0.000579615	0.00281
						5.98312	0.000536317	0.00245
						5.9836	0.000266178	0.00259
						5.98409	0.000350864	0.00131
						5.98458	0.000416953	0.00113
						5.98507	0.000535336	0.000718265
						5.98556	0.000372745	0.00222
						5.98605	0.000479223	0.000511805
						5.98654	0.000374887	0.00164
						5.98703	0.000553843	0.00151
						5.98752	0.000512241	0.00142
						5.98801	0.000621164	0.00587
						5.9885	0.000869708	0.00182
						5.98899	0.000623306	0.0018
						5.98948	0.000706457	0.00179
						5.98997	0.000528625	0.00172
						5.99045	0.000708885	0.00168
						5.99094	0.000533301	0.00155
						5.99143	0.000650737	0.00181
						5.99192	0.000721235	0.00172
						5.99241	0.000843687	0.00318
						5.9929	0.00047278	0.00203
						5.99339	0.000650702	0.00181
						5.99388	0.000810294	0.0011
						5.99437	0.000938475	0.00182
						5.99486	0.000808831	0.00195
						5.99535	0.000669692	0.00127
						5.99584	0.000898175	0.00178
						5.99633	0.000629445	0.00207
						5.99682	0.000511545	0.00076156
						5.9973	0.000792018	0.00223
						5.99779	0.00061258	0.00249
						5.99828	0.000692001	0.00101
						5.99877	0.000792589	0.00182
						5.99926	0.000881345	0.002
						5.99975	0.00078131	0.00195
						6.00024	0.000787842	0.00179
						6.00073	0.000813792	0.00169
						6.00122	0.000763409	0.00269
						6.00171	0.00077608	0.00199
						6.0022	0.000546115	0.00229
						6.00269	0.00084897	0.00256
						6.00318	0.000672815	0.00153
						6.00367	0.000673582	0.0018
						6.00415	0.000678544	0.0018
						6.00464	0.000281848	0.00318
						6.00513	0.000721931	0.00301
						6.00562	0.000751058	0.00265
						6.00611	0.000720825	0.00175
						6.0066	0.00066962	0.00157
						6.00709	0.000392002	0.00121
						6.00758	0.000660821	0.00155
						6.00807	0.00057576	0.00221
						6.00856	0.000663356	0.00142
						6.00905	0.00041922	0.00288
						6.00954	0.000383132	0.00263
						6.01003	0.000505173	0.00242
						6.01051	0.000688878	0.00188
						6.011	0.000420558	0.00202
						6.01149	0.000615953	0.0019
						6.01198	0.000722984	0.00209
						6.01247	0.000477724	0.002
						6.01296	0.000315794	0.0016
						6.01345	0.000644634	0.00233
						6.01394	0.000306691	0.0011
						6.01443	0.000652255	0.00123
						6.01492	0.000438923	0.0023
						6.01541	0.000467872	0.00125
						6.0159	0.000275762	0.00121
						6.01639	0.000679722	0.00238
						6.01688	0.000565319	0.00261
						6.01736	0.000340494	0.00165
						6.01785	0.000387184	0.00282
						6.01834	0.000393448	0.000464461
						6.01883	0.000679418	0.00104
						6.01932	0.000554093	0.000963289
						6.01981	0.000530552	0.00193
						6.0203	0.000518345	0.0018
						6.02079	0.000332374	0.00167
						6.02128	0.000365963	0.00155
						6.02177	0.000575885	0.00224
						6.02226	0.000458752	0.00109
						6.02275	0.000347384	0.00142
						6.02324	0.000375868	0.000908692
						6.02373	0.00038431	0.00159
						6.02421	0.000278903	0.00141
						6.0247	0.00019261	0.00146
						6.02519	0.000343011	0.00181
						6.02568	0.000487433	0.00186
						6.02617	0.000305014	0.00223
						6.02666	0.000491716	0.000901752
						6.02715	0.000351828	0.00141
						6.02764	0.000349757	0.00272
						6.02813	0.000351685	0.000936819
						6.02862	0.000398249	0.00209
						6.02911	0.000648292	0.000950864
						6.0296	0.000541172	0.00241
						6.03009	0.000302801	0.000492312
						6.03058	0.000211064	0.00123
						6.03106	0.000564534	0.00117
						6.03155	0.000414687	0.00155
						6.03204	0.000393537	0.00168
						6.03253	0.000643134	0.00222
						6.03302	0.000256254	0.000226248
						6.03351	0.000450042	0.00194
						6.034	0.00044219	0.00201
						6.03449	0.000337817	0.00193
						6.03498	0.000324218	0.00118
						6.03547	0.000174888	0.00126
						6.03596	0.000228805	0.0014
						6.03645	0.00056407	0.00347
						6.03694	0.000688217	0.000929603
						6.03742	0.000331142	0.00121
						6.03791	0.000464445	0.00127
						6.0384	0.000452827	0.00141
						6.03889	0.000125753	0.000963602
						6.03938	0.00049193	0.000907624
						6.03987	0.000437799	0.00193
						6.04036	0.000467836	0.00159
						6.04085	0.000490681	0.000437273
						6.04134	5.37923e-05	0.00162
						6.04183	0.000260341	0.00139
						6.04232	0.000394679	0.00242
						6.04281	0.000402532	0.00126
						6.0433	0.000355272	0.00146
						6.04379	0.000214455	0.00137
						6.04427	0	0.00187
						6.04476	0.000501193	0.00231
						6.04525	0.000245278	0.00206
						6.04574	0.000571994	0.00147
						6.04623	0.000169266	0.00127
						6.04672	0.000307102	0.000322207
						6.04721	0.00056341	0.00146
						6.0477	0.000235105	0.000918485
						6.04819	0.000377367	0.000673369
						6.04868	0.000247937	0.00223
						6.04917	0.000579812	0.00141
						6.04966	0.000225967	0.000440623
						6.05015	0.000210083	0.000897518
						6.05064	0.000605155	0.00207
						6.05112	0.000397553	0.000679038
						6.05161	0.000320059	0.00186
						6.0521	0.000181652	0.00117
						6.05259	0.000452844	0.000395156
						6.05308	0.000493394	0.000786981
						6.05357	0.000553843	0.00104
						6.05406	0.000561714	0.00165
						6.05455	0.000527947	0.00191
						6.05504	0.000467158	0.0021
						6.05553	0.000428625	0.00167
						6.05602	0.000246867	0.00174
						6.05651	0.000574475	0.00136
						6.057	0.000316258	0.00211
						6.05749	0.000275333	0.00162
						6.05797	0.000405459	0.00139
						6.05846	0.000657573	0.00215
						6.05895	0.000560179	0.00111
						6.05944	0.000767014	0.00182
						6.05993	0.000471834	0.00153
						6.06042	0.000390557	0.00111
						6.06091	0.000726875	0.0015
						6.0614	0.000677687	0.000889934
						6.06189	0.000199464	0.000903262
						6.06238	0.000571976	0.0012
						6.06287	0.000894284	0.00206
						6.06336	0.000550542	0.002
						6.06385	0.000726643	0.00196
						6.06434	0.000740564	0.00171
						6.06482	0.000759411	0.00202
						6.06531	0.00063214	0.00217
						6.0658	0.000585166	0.0012
						6.06629	0.000595874	0.00152
						6.06678	0.000652433	0.00174
						6.06727	0.000795748	0.00116
						6.06776	0.000706475	0.00291
						6.06825	0.000488986	0.00253
						6.06874	0.000804172	0.00221
						6.06923	0.000739564	0.00194
						6.06972	0.000919503	0.00284
						6.07021	0.000927374	0.00231
						6.0707	0.00132	0.00193
						6.07118	0.00094092	0.00317
						6.07167	0.000820931	0.00206
						6.07216	0.000830355	0.00242
						6.07265	0.000842348	0.00355
						6.07314	0.000985485	0.00363
						6.07363	0.000964836	0.00205
						6.07412	0.000753575	0.00256
						6.07461	0.000937154	0.00342
						6.0751	0.000687289	0.00275
						6.07559	0.000826446	0.00247
						6.07608	0.00105	0.00324
						6.07657	0.00088313	0.00255
						6.07706	0.000710991	0.00372
						6.07755	0.000918646	0.00334
						6.07803	0.000990375	0.00382
						6.07852	0.000813739	0.0026
						6.07901	0.000698497	0.00418
						6.0795	0.000546847	0.0033
						6.07999	0.000597534	0.00348
						6.08048	0.000572351	0.0032
						6.08097	0.000623002	0.00228
						6.08146	0.000574136	0.00319
						6.08195	0.000484684	0.00266
						6.08244	0.000452202	0.00216
						6.08293	0.000449596	0.00284
						6.08342	0.000369354	0.0039
						6.08391	0.000710437	0.00292
						6.0844	0.000503906	0.0033
						6.08488	0.000318649	0.00219
						6.08537	0.000414115	0.00305
						6.08586	0.000550024	0.00236
						6.08635	0.000180063	0.00253
						6.08684	0.00031649	0.00262
						6.08733	0.000535603	0.00312
						6.08782	0.000467765	0.00171
						6.08831	0.000509832	0.00304
						6.0888	0.000353773	0.00274
						6.08929	0.00033887	0.000891628
						6.08978	0.000504477	0.00135
						6.09027	0.000402586	0.00258
						6.09076	0.000409154	0.00175
						6.09125	0.000465088	0.00165
						6.09173	0.000495696	0.00163
						6.09222	0.000264054	0.00243
						6.09271	0.000416471	0.00183
						6.0932	0.000319738	0.00136
						6.09369	0.0002514	0.00188
						6.09418	0.000504941	0.00143
						6.09467	0.000328037	0.00208
						6.09516	0.000122523	0.0024
						6.09565	0.000503835	0.00253
						6.09614	0.000564713	0.000528372
						6.09663	0.000414062	0.000734188
						6.09712	0.00075859	0.00158
						6.09761	0.00061606	0.00128
						6.09809	0.000542582	0.0023
						6.09858	0.00043132	0.00148
						6.09907	0.000437496	0.00142
						6.09956	0.000771333	0.00148
						6.10005	0.0005814	0.00166
						6.10054	0.00035877	0.000857997
						6.10103	0.000307494	0.00073925
						6.10152	0.000423146	0.00136
						6.10201	0.000494161	0.00173
						6.1025	0.00057128	0.00063567
						6.10299	0.000584755	0.00169
						6.10348	0.000516167	0.00153
						6.10397	0.000334194	0.00217
						6.10446	0.000666675	0.00139
						6.10494	0.00074267	0.00229
						6.10543	0.000673332	0.00164
						6.10592	0.000284436	0.000303357
						6.10641	0.000491591	0.00156
						6.1069	0.000443831	0.00192
						6.10739	0.000596196	0.00173
						6.10788	0.000307959	0.00219
						6.10837	0.000272388	0.00186
						6.10886	0.000389646	0.00208
						6.10935	0.000267034	0.000962681
						6.10984	0.000548793	0.00182
						6.11033	0.000502353	0.00208
						6.11082	0.000339441	0.00151
						6.11131	0.00040603	0.00169
						6.11179	0.000232107	0.00121
						6.11228	0.000502032	0.00103
						6.11277	0.000576635	0.00185
						6.11326	0.000336782	0.00134
						6.11375	0.000466266	0.00197
						6.11424	0.000610206	0.00186
						6.11473	0.000450274	0.00223
						6.11522	0.000531855	0.000388161
						6.11571	0.000457253	0.00218
						6.1162	0.00029725	0.00153
						6.11669	0.000681774	0.0017
						6.11718	0.00025845	0.00132
						6.11767	0.000276583	0.00171
						6.11816	0.000212796	0.00218
						6.11864	0.00032304	0.00244
						6.11913	0.000232374	0.00102
						6.11962	0.000441529	0.00115
						6.12011	9.3503e-05	0.000892383
						6.1206	0.000582881	0.000287214
						6.12109	0.000650345	0.00135
						6.12158	6.16809e-05	0.00154
						6.12207	0.000584059	0.0024
						6.12256	0.000424003	0.00137
						6.12305	0.000617238	0.00152
						6.12354	0.000565551	0.000249147
						6.12403	0.000648756	0.00132
						6.12452	0.000486023	0.00146
						6.12501	0.000519808	0.000791159
						6.12549	0.000320202	0.00103
						6.12598	0.000434337	0.00229
						6.12647	0.000254255	0.00183
						6.12696	0.000474065	0.00251
						6.12745	0.000357914	0.00195
						6.12794	0.000562963	0.00111
						6.12843	0.000496963	0.00129
						6.12892	0.000313688	0.00145
						6.12941	0.000486451	0.00148
						6.1299	8.847e-05	0.00125
						6.13039	0.000363429	0.000876534
						6.13088	0.000633318	0.00195
						6.13137	0.000503014	0.00179
						6.13185	0.000493751	0.00146
						6.13234	0.00045172	0.00197
						6.13283	0.000509118	0.00216
						6.13332	0.000360519	0.000962497
						6.13381	0.000564284	0.0024
						6.1343	0.000444403	0.00193
						6.13479	0.000469068	0.00127
						6.13528	0.00054492	0.00218
						6.13577	0.000402871	0.00125
						6.13626	0.000548543	0.00107
						6.13675	0.000525876	0.00166
						6.13724	0.00061258	0
						6.13773	0.000650166	0.00129
						6.13822	0.000473173	0.00207
						6.1387	0.000706493	0.00112
						6.13919	0.000319845	0.00129
						6.13968	0.000698372	0.0015
						6.14017	0.0004285	0.000977168
						6.14066	0.000458324	0.00145
						6.14115	0.000487808	6.03033e-05
						6.14164	0.000695106	0.00076132
						6.14213	0.000654343	0.00193
						6.14262	0.000717701	0.00168
						6.14311	0.000562035	0.00134
						6.1436	0.000527786	0.00198
						6.14409	0.000596588	0.00060134
						6.14458	0.000587557	0.002
						6.14507	0.000403764	0.00212
						6.14555	0.000382472	0.00109
						6.14604	0.00053505	0.00177
						6.14653	0.000788734	0.00135
						6.14702	0.000515685	0.00095333
						6.14751	0.00048281	0.00115
						6.148	0.000509278	0.00187
						6.14849	0.000578776	0.00163
						6.14898	0.000314669	0.00152
						6.14947	0.000660464	0.000741808
						6.14996	0.000650809	0.000747275
						6.15045	0.000578991	0.00197

## Sheet: Figure 7
	Figure 7
	time (min)	depolymerization (%)	Mn (Da)
	360	97.6915	4889
	240	97.4717	5159
	120	95.6348	6344
	60	88.4577	8376
	30	69.6617	13389
	15	46.0895	18436
	10	42.3791	20527
	5	36.3522	21170
	3	35.1765	21702
	1	33.1159	23668
	0	0.90951	44238

## Sheet: Figure 8
	ppm	original P1	P1 extruded	P1 extruded and then depolymerized
	5.5002	0.000615093	0.00114	0.0101
	5.50069	0.000796751	0.000911704	0.01046
	5.50118	0.000553414	0.00103	0.00981
	5.50167	0.000810959	0.00119	0.01082
	5.50216	0.000764561	0.000942932	0.00991
	5.50265	0.000685293	0.00129	0.01064
	5.50314	0.000553545	0.0012	0.01081
	5.50363	0.00076042	0.00105	0.00868
	5.50412	0.000614124	0.00121	0.0121
	5.50461	0.00060335	0.00133	0.01069
	5.50509	0.000632211	0.000736848	0.01
	5.50558	0.000766318	0.00092349	0.01057
	5.50607	0.000563217	0.000817046	0.01065
	5.50656	0.000423973	0.00137	0.01152
	5.50705	0.00071009	0.00106	0.01117
	5.50754	0.000573546	0.000610354	0.01022
	5.50803	0.000414038	0.000819476	0.01163
	5.50852	0.000462008	0.000912433	0.01024
	5.50901	0.000732634	0.000932604	0.01059
	5.5095	0.000674991	0.000782051	0.01064
	5.50999	0.00068815	0.000894449	0.01155
	5.51048	0.000613259	0.000840012	0.01199
	5.51097	0.000668411	0.000872577	0.01064
	5.51146	0.000964332	0.000953139	0.01118
	5.51194	0.000837906	0.000634535	0.01033
	5.51243	0.000522666	0.00055774	0.01182
	5.51292	0.000781862	0.000521408	0.0104
	5.51341	0.000609929	0.000622991	0.01152
	5.5139	0.000556953	0.000547047	0.0117
	5.51439	0.000723774	0.000915714	0.01219
	5.51488	0.000860109	0.000870876	0.01289
	5.51537	0.000502167	0.000651668	0.01034
	5.51586	0.000834184	0.000749485	0.01215
	5.51635	0.000543427	0.000999557	0.01238
	5.51684	0.000571344	0.000957514	0.01244
	5.51733	0.000497842	0.000668437	0.01262
	5.51782	0.000784719	0.000599418	0.01334
	5.5183	0.000257047	0.000606952	0.01176
	5.51879	0.000719763	0.00111	0.01152
	5.51928	0.000723275	0.000676214	0.01431
	5.51977	0.000981187	0.00105	0.01255
	5.52026	0.000775754	0.000744989	0.01428
	5.52075	0.00061069	0.00134	0.01268
	5.52124	0.000605657	0.000496984	0.01304
	5.52173	0.000945721	0.000751794	0.01366
	5.52222	0.000751822	0.000826402	0.01221
	5.52271	0.000609405	0.000914377	0.01241
	5.5232	0.000736094	0.000831506	0.01408
	5.52369	0.000684323	0.00075471	0.01347
	5.52418	0.000661124	0.000987284	0.0129
	5.52467	0.00077793	0.00106	0.01342
	5.52515	0.000540962	0.000956542	0.01347
	5.52564	0.000756252	0.00105	0.01379
	5.52613	0.000540202	0.000965655	0.01343
	5.52662	0.000766082	0.000730894	0.01288
	5.52711	0.00032853	0.000858725	0.01248
	5.5276	0.000836281	0.00090016	0.0144
	5.52809	0.000703616	0.00106	0.0148
	5.52858	0.000750511	0.000578275	0.01417
	5.52907	0.000497842	0.00056102	0.01393
	5.52956	0.000574227	0.0012	0.01468
	5.53005	0.000678398	0.000644985	0.01391
	5.53054	0.000609667	0.000961159	0.01305
	5.53103	0.000495168	0.000854715	0.01436
	5.53152	0.000464498	0.000491394	0.01537
	5.532	0.00067735	0.000812429	0.01456
	5.53249	0.000549456	0.000991416	0.01554
	5.53298	0.000513648	0.000822514	0.01452
	5.53347	0.000809412	0.00066224	0.01548
	5.53396	0.000411364	0.000974039	0.01638
	5.53445	0.000469164	0.00063089	0.01474
	5.53494	0.000673968	0.000926771	0.01665
	5.53543	0.000609589	0.001	0.0168
	5.53592	0.000751114	0.00102	0.01534
	5.53641	0.000565498	0.00103	0.01581
	5.5369	0.000875732	0.000929688	0.01642
	5.53739	0.000641569	0.000731016	0.01536
	5.53788	0.000580387	0.000739764	0.01645
	5.53837	0.000830121	0.00105	0.01679
	5.53885	0.000627256	0.000504639	0.0157
	5.53934	0.000428377	0.000747055	0.01584
	5.53983	0.000593127	0.000873063	0.01486
	5.54032	0.000687914	0.00105	0.01547
	5.54081	0.000633154	0.000290656	0.01577
	5.5413	0.000538053	0.00033999	0.01523
	5.54179	0.000518393	0.000837095	0.01613
	5.54228	0.0006914	0.000597109	0.01548
	5.54277	0.000428744	0.000801614	0.01521
	5.54326	0.00054437	0.000643041	0.01647
	5.54375	0.000387327	0.000758842	0.01612
	5.54424	0.00053627	0.000813765	0.01649
	5.54473	0.000483136	0.000360404	0.01572
	5.54521	0.000524448	0.000944026	0.01508
	5.5457	0.000535196	0.000512294	0.01612
	5.54619	0.000630638	0.00104	0.01494
	5.54668	0.000540464	0.000470008	0.01633
	5.54717	0.000268161	0.000445706	0.01532
	5.54766	0.000356998	0.000867473	0.01589
	5.54815	0.000470449	0.00082859	0.01632
	5.54864	0.000463266	0.00061643	0.01515
	5.54913	0.000591344	0.000422011	0.0162
	5.54962	0.00045092	0.000799427	0.0159
	5.55011	0.000373014	0.000638788	0.01608
	5.5506	0.000558132	0.000653491	0.01582
	5.55109	0.000500096	0.000594679	0.01628
	5.55158	0.00035574	0.000508041	0.01598
	5.55206	0.000340353	0.000849854	0.01554
	5.55255	0.00012952	0.000419581	0.0153
	5.55304	0.000400643	0.000317875	0.01556
	5.55353	0.000179613	0.000566002	0.01576
	5.55402	0.000480384	0.000718135	0.01704
	5.55451	0.000333642	0.000573172	0.01602
	5.555	0.000591947	0.00049431	0.01612
	5.55549	0.000300744	0.000398316	0.01574
	5.55598	0.000537162	0.000239621	0.01593
	5.55647	0.000602249	0.000400989	0.01538
	5.55696	0.000548538	0.000669652	0.01593
	5.55745	0.000398362	0.000383492	0.0145
	5.55794	0.000302448	0	0.01421
	5.55843	0.000496348	0.000506219	0.0149
	5.55891	0.000453384	0.000751187	0.01473
	5.5594	0.000379463	0.000742316	0.01509
	5.55989	0.000261241	0.000647658	0.01325
	5.56038	0.000295056	0.000475841	0.01321
	5.56087	0.000423999	0.000627001	0.01401
	5.56136	0.000118379	0.000549477	0.01371
	5.56185	0.00025571	0.000819841	0.01482
	5.56234	0	0.000840376	0.01254
	5.56283	0.000358178	0.000504396	0.01298
	5.56332	0.000473857	0.000556281	0.01352
	5.56381	0.000377602	0.000887401	0.01364
	5.5643	0.000396999	0.000399774	0.01367
	5.56479	0.000522639	0.000596502	0.01398
	5.56528	0.000448692	0.000689337	0.01402
	5.56576	0.000605342	0.000523473	0.01327
	5.56625	0.000360956	0.000442425	0.01305
	5.56674	0.000496557	0.000679008	0.01453
	5.56723	0.000649013	0.00102	0.0136
	5.56772	0.000613704	0.000941839	0.01236
	5.56821	0.000424183	0.000371097	0.01268
	5.5687	0.00052513	0.0012	0.01503
	5.56919	0.00040966	0.00111	0.01358
	5.56968	0.000523557	0.00137	0.0135
	5.57017	0.000470239	0.000824823	0.01264
	5.57066	0.000243993	0.00165	0.0129
	5.57115	0.000203284	0.00117	0.01503
	5.57164	0.00069009	0.000907694	0.01342
	5.57213	0.000464656	0.00149	0.01363
	5.57261	0.000354167	0.00134	0.01343
	5.5731	0.000424576	0.00168	0.01328
	5.57359	0.000334324	0.00141	0.01362
	5.57408	0.000624032	0.00167	0.01434
	5.57457	0.000694677	0.00174	0.0153
	5.57506	0.000626208	0.00217	0.01637
	5.57555	0.000647755	0.00167	0.01486
	5.57604	0.000742804	0.00153	0.01386
	5.57653	0.000882888	0.00186	0.01267
	5.57702	0.000879533	0.00227	0.0141
	5.57751	0.000954843	0.00215	0.01424
	5.578	0.000891748	0.00205	0.01337
	5.57849	0.00115	0.00215	0.01412
	5.57897	0.00122	0.00209	0.01559
	5.57946	0.00134	0.00224	0.01523
	5.57995	0.00124	0.00234	0.01571
	5.58044	0.0015	0.00238	0.01558
	5.58093	0.00145	0.0023	0.01584
	5.58142	0.00151	0.00213	0.01676
	5.58191	0.00118	0.00233	0.01719
	5.5824	0.00136	0.00219	0.01737
	5.58289	0.00111	0.00219	0.01658
	5.58338	0.00108	0.00255	0.01889
	5.58387	0.00116	0.00239	0.01755
	5.58436	0.00107	0.00275	0.02054
	5.58485	0.000896702	0.00247	0.01961
	5.58534	0.000934187	0.00266	0.01751
	5.58582	0.00116	0.00256	0.01903
	5.58631	0.00102	0.00301	0.01809
	5.5868	0.000953087	0.00301	0.01796
	5.58729	0.00136	0.00248	0.01911
	5.58778	0.00118	0.00286	0.01861
	5.58827	0.00144	0.00261	0.01773
	5.58876	0.00168	0.00331	0.0178
	5.58925	0.00191	0.00303	0.01846
	5.58974	0.00201	0.00289	0.0168
	5.59023	0.00205	0.00316	0.01647
	5.59072	0.00224	0.00336	0.01601
	5.59121	0.00221	0.00357	0.01642
	5.5917	0.00221	0.00378	0.01507
	5.59219	0.00243	0.00387	0.01718
	5.59267	0.00224	0.00394	0.01457
	5.59316	0.00196	0.00349	0.01513
	5.59365	0.0019	0.00362	0.01489
	5.59414	0.00197	0.00436	0.01705
	5.59463	0.00164	0.00404	0.0159
	5.59512	0.00143	0.004	0.0173
	5.59561	0.00147	0.00366	0.01742
	5.5961	0.000957229	0.00396	0.01679
	5.59659	0.000999904	0.00399	0.01735
	5.59708	0.000821732	0.00392	0.01879
	5.59757	0.000866688	0.00373	0.01975
	5.59806	0.00096871	0.00398	0.02004
	5.59855	0.00108	0.00389	0.02105
	5.59904	0.00115	0.00368	0.02039
	5.59952	0.000903413	0.00402	0.02194
	5.60001	0.00125	0.00391	0.02164
	5.6005	0.00113	0.00364	0.02325
	5.60099	0.00141	0.00344	0.02424
	5.60148	0.00113	0.00387	0.02482
	5.60197	0.00141	0.00411	0.02541
	5.60246	0.00134	0.00375	0.02685
	5.60295	0.00125	0.00391	0.027
	5.60344	0.00138	0.00401	0.02807
	5.60393	0.0013	0.00389	0.02918
	5.60442	0.00113	0.00394	0.03075
	5.60491	0.00117	0.00376	0.03181
	5.6054	0.0012	0.00394	0.03365
	5.60589	0.000985722	0.00395	0.03418
	5.60637	0.00104	0.00367	0.03528
	5.60686	0.00124	0.00366	0.03515
	5.60735	0.00118	0.00382	0.03622
	5.60784	0.00109	0.00382	0.03653
	5.60833	0.00107	0.00415	0.03875
	5.60882	0.00132	0.0038	0.03735
	5.60931	0.00126	0.0039	0.03888
	5.6098	0.00156	0.00441	0.03922
	5.61029	0.00152	0.00417	0.04053
	5.61078	0.00158	0.00403	0.04146
	5.61127	0.00176	0.00425	0.04138
	5.61176	0.00166	0.00466	0.04244
	5.61225	0.00161	0.00442	0.0442
	5.61273	0.00165	0.00417	0.04343
	5.61322	0.00155	0.0044	0.04518
	5.61371	0.00171	0.00452	0.04758
	5.6142	0.00161	0.00469	0.04956
	5.61469	0.00158	0.005	0.05142
	5.61518	0.00168	0.00447	0.05355
	5.61567	0.00174	0.00469	0.05587
	5.61616	0.00149	0.00536	0.05773
	5.61665	0.00169	0.00516	0.05994
	5.61714	0.00172	0.00517	0.06256
	5.61763	0.0019	0.00557	0.0645
	5.61812	0.00188	0.00553	0.06652
	5.61861	0.00197	0.00585	0.06853
	5.6191	0.00206	0.00547	0.06838
	5.61958	0.00229	0.0062	0.07113
	5.62007	0.00268	0.0058	0.07233
	5.62056	0.0026	0.00603	0.0733
	5.62105	0.00259	0.00571	0.07387
	5.62154	0.00311	0.00574	0.07511
	5.62203	0.003	0.00586	0.0756
	5.62252	0.0032	0.00618	0.07615
	5.62301	0.00329	0.00654	0.07529
	5.6235	0.00319	0.00638	0.07642
	5.62399	0.00293	0.00637	0.07653
	5.62448	0.00298	0.00635	0.07532
	5.62497	0.00269	0.00667	0.07498
	5.62546	0.0026	0.00664	0.07583
	5.62595	0.00249	0.00684	0.07432
	5.62643	0.00264	0.0066	0.07518
	5.62692	0.00214	0.00702	0.07636
	5.62741	0.00238	0.00711	0.07496
	5.6279	0.00226	0.0068	0.07533
	5.62839	0.00215	0.00692	0.07295
	5.62888	0.00222	0.00737	0.07316
	5.62937	0.00232	0.00743	0.072
	5.62986	0.00238	0.00714	0.07098
	5.63035	0.0023	0.00737	0.07059
	5.63084	0.00243	0.00741	0.06847
	5.63133	0.00263	0.00772	0.06771
	5.63182	0.00279	0.00761	0.06581
	5.63231	0.00265	0.00777	0.06454
	5.6328	0.00277	0.00758	0.06193
	5.63328	0.00256	0.00801	0.05998
	5.63377	0.00259	0.00798	0.05901
	5.63426	0.00268	0.0081	0.0567
	5.63475	0.00262	0.00813	0.05663
	5.63524	0.00259	0.00862	0.05487
	5.63573	0.00272	0.00871	0.05178
	5.63622	0.00273	0.00932	0.05115
	5.63671	0.00297	0.00899	0.04999
	5.6372	0.00317	0.00911	0.04934
	5.63769	0.00389	0.00974	0.04736
	5.63818	0.00414	0.00988	0.04641
	5.63867	0.00474	0.01034	0.04733
	5.63916	0.00547	0.01073	0.04527
	5.63964	0.00613	0.01096	0.04452
	5.64013	0.00692	0.01119	0.0458
	5.64062	0.00789	0.01167	0.04469
	5.64111	0.00846	0.012	0.04264
	5.6416	0.00924	0.01249	0.04191
	5.64209	0.00958	0.01303	0.04229
	5.64258	0.0094	0.01357	0.04112
	5.64307	0.00928	0.01438	0.04176
	5.64356	0.00893	0.01468	0.03919
	5.64405	0.00827	0.01518	0.03916
	5.64454	0.00737	0.0152	0.03898
	5.64503	0.00625	0.01581	0.03681
	5.64552	0.00536	0.01609	0.03612
	5.64601	0.00475	0.01631	0.03417
	5.64649	0.00456	0.01682	0.03268
	5.64698	0.00416	0.01692	0.03273
	5.64747	0.00394	0.01719	0.03279
	5.64796	0.00393	0.01708	0.03061
	5.64845	0.00369	0.01742	0.03082
	5.64894	0.00399	0.01708	0.02942
	5.64943	0.00442	0.01761	0.02735
	5.64992	0.00473	0.01778	0.02846
	5.65041	0.00499	0.01784	0.02848
	5.6509	0.0054	0.01833	0.02846
	5.65139	0.00556	0.01893	0.02763
	5.65188	0.00563	0.01912	0.02815
	5.65237	0.00588	0.0195	0.02792
	5.65286	0.00644	0.02012	0.02682
	5.65334	0.00602	0.02108	0.02631
	5.65383	0.00594	0.02179	0.02667
	5.65432	0.00573	0.02267	0.02743
	5.65481	0.00558	0.02341	0.02507
	5.6553	0.00527	0.02403	0.02531
	5.65579	0.00581	0.02474	0.02555
	5.65628	0.0058	0.02588	0.02487
	5.65677	0.00608	0.02697	0.02481
	5.65726	0.0063	0.02797	0.02619
	5.65775	0.00675	0.02932	0.02543
	5.65824	0.008	0.03053	0.02575
	5.65873	0.0092	0.03254	0.02558
	5.65922	0.01112	0.03427	0.02683
	5.65971	0.01419	0.036	0.0251
	5.66019	0.01867	0.03824	0.02669
	5.66068	0.02479	0.04119	0.0284
	5.66117	0.03182	0.04401	0.02678
	5.66166	0.04125	0.04693	0.02769
	5.66215	0.05228	0.05063	0.02792
	5.66264	0.06386	0.05466	0.03008
	5.66313	0.07407	0.05919	0.02878
	5.66362	0.0845	0.06338	0.02843
	5.66411	0.09369	0.0689	0.03017
	5.6646	0.09762	0.07469	0.03046
	5.66509	0.09627	0.08039	0.03144
	5.66558	0.09524	0.08653	0.03099
	5.66607	0.0935	0.09214	0.03092
	5.66656	0.08761	0.09772	0.03145
	5.66704	0.08134	0.10332	0.03073
	5.66753	0.08042	0.10837	0.03188
	5.66802	0.08269	0.11305	0.03079
	5.66851	0.08732	0.11723	0.03228
	5.669	0.09665	0.12075	0.03145
	5.66949	0.11075	0.12463	0.03206
	5.66998	0.12428	0.12841	0.03251
	5.67047	0.13586	0.13182	0.03351
	5.67096	0.15284	0.13559	0.03235
	5.67145	0.17011	0.14039	0.03252
	5.67194	0.17504	0.14452	0.03398
	5.67243	0.16655	0.14959	0.03339
	5.67292	0.17682	0.15432	0.03691
	5.6734	0.18086	0.15861	0.03615
	5.67389	0.15772	0.16273	0.03547
	5.67438	0.1413	0.16661	0.03723
	5.67487	0.13074	0.16943	0.03844
	5.67536	0.11741	0.17085	0.03822
	5.67585	0.10223	0.17164	0.04049
	5.67634	0.09062	0.17029	0.04142
	5.67683	0.08412	0.16911	0.04314
	5.67732	0.083	0.16681	0.04393
	5.67781	0.08527	0.16292	0.04589
	5.6783	0.0902	0.15897	0.04731
	5.67879	0.09725	0.15495	0.04848
	5.67928	0.10182	0.1509	0.05088
	5.67977	0.104	0.14676	0.05343
	5.68025	0.10655	0.14315	0.05642
	5.68074	0.10495	0.1398	0.05695
	5.68123	0.09672	0.13649	0.0592
	5.68172	0.08541	0.13358	0.06157
	5.68221	0.0758	0.13021	0.06272
	5.6827	0.06566	0.12694	0.06478
	5.68319	0.05353	0.12318	0.06622
	5.68368	0.04363	0.11912	0.06788
	5.68417	0.03627	0.11459	0.07043
	5.68466	0.03023	0.10953	0.07165
	5.68515	0.02517	0.10454	0.07308
	5.68564	0.02225	0.09919	0.07601
	5.68613	0.02046	0.09322	0.07677
	5.68662	0.0196	0.08795	0.07812
	5.6871	0.01893	0.08293	0.07917
	5.68759	0.0183	0.07703	0.08195
	5.68808	0.01826	0.0725	0.08142
	5.68857	0.01756	0.06766	0.08298
	5.68906	0.0165	0.06384	0.08368
	5.68955	0.01566	0.05978	0.08462
	5.69004	0.01619	0.05632	0.08546
	5.69053	0.01612	0.05342	0.08671
	5.69102	0.01495	0.05062	0.08539
	5.69151	0.01435	0.04817	0.0854
	5.692	0.01457	0.04593	0.08643
	5.69249	0.01469	0.04409	0.08688
	5.69298	0.01405	0.04283	0.08551
	5.69347	0.01464	0.0413	0.08505
	5.69395	0.01475	0.03936	0.08589
	5.69444	0.01433	0.03833	0.08354
	5.69493	0.01417	0.03736	0.08316
	5.69542	0.01449	0.03624	0.083
	5.69591	0.01489	0.03548	0.08235
	5.6964	0.01415	0.03464	0.0812
	5.69689	0.01279	0.03389	0.07804
	5.69738	0.01275	0.03324	0.07741
	5.69787	0.01245	0.0322	0.07468
	5.69836	0.01165	0.0322	0.07422
	5.69885	0.011	0.03168	0.07282
	5.69934	0.01065	0.03114	0.07112
	5.69983	0.01137	0.03096	0.06982
	5.70031	0.01201	0.03091	0.06804
	5.7008	0.013	0.03064	0.06559
	5.70129	0.01431	0.03058	0.06266
	5.70178	0.01528	0.03024	0.062
	5.70227	0.01607	0.03042	0.05969
	5.70276	0.01677	0.03084	0.05794
	5.70325	0.01671	0.03054	0.05367
	5.70374	0.01559	0.03077	0.05368
	5.70423	0.01483	0.0307	0.05027
	5.70472	0.01359	0.03065	0.04946
	5.70521	0.0117	0.03096	0.04756
	5.7057	0.0099	0.03064	0.04629
	5.70619	0.00827	0.03076	0.04466
	5.70668	0.00741	0.03057	0.04247
	5.70716	0.00692	0.03027	0.04231
	5.70765	0.0063	0.03054	0.04066
	5.70814	0.00591	0.02968	0.03906
	5.70863	0.00603	0.02955	0.03826
	5.70912	0.00662	0.02883	0.03848
	5.70961	0.00632	0.02888	0.03763
	5.7101	0.00608	0.02876	0.03596
	5.71059	0.00642	0.0287	0.0361
	5.71108	0.00661	0.02808	0.03482
	5.71157	0.00594	0.02783	0.03481
	5.71206	0.00541	0.0279	0.03668
	5.71255	0.00499	0.02765	0.03604
	5.71304	0.00483	0.02732	0.03414
	5.71353	0.00485	0.02727	0.03573
	5.71401	0.00485	0.02706	0.03526
	5.7145	0.00476	0.02668	0.03582
	5.71499	0.00492	0.02702	0.03734
	5.71548	0.00533	0.02691	0.03823
	5.71597	0.00586	0.02694	0.03988
	5.71646	0.00641	0.02734	0.0408
	5.71695	0.00679	0.0271	0.04157
	5.71744	0.00752	0.02769	0.04188
	5.71793	0.00793	0.02754	0.043
	5.71842	0.00787	0.02779	0.0441
	5.71891	0.00842	0.02873	0.04575
	5.7194	0.00882	0.02894	0.04695
	5.71989	0.0092	0.02938	0.04835
	5.72038	0.00948	0.02996	0.04736
	5.72086	0.00979	0.03055	0.04749
	5.72135	0.01062	0.03128	0.04869
	5.72184	0.01145	0.03188	0.04881
	5.72233	0.0126	0.03289	0.04932
	5.72282	0.01394	0.03319	0.05192
	5.72331	0.01511	0.03446	0.04985
	5.7238	0.01704	0.03498	0.04856
	5.72429	0.01865	0.03629	0.0492
	5.72478	0.02007	0.03778	0.05048
	5.72527	0.02169	0.03877	0.05014
	5.72576	0.02307	0.03924	0.0496
	5.72625	0.02411	0.04059	0.0499
	5.72674	0.02523	0.04238	0.04962
	5.72723	0.02562	0.04401	0.04979
	5.72771	0.02523	0.0447	0.04994
	5.7282	0.02538	0.04611	0.0501
	5.72869	0.02516	0.04717	0.04869
	5.72918	0.02404	0.04836	0.0492
	5.72967	0.02296	0.04972	0.05
	5.73016	0.02276	0.05023	0.04995
	5.73065	0.02205	0.05129	0.05003
	5.73114	0.02144	0.05208	0.05215
	5.73163	0.0206	0.0527	0.05101
	5.73212	0.01974	0.05279	0.05248
	5.73261	0.01907	0.05396	0.05362
	5.7331	0.01822	0.05452	0.05332
	5.73359	0.01743	0.05535	0.05376
	5.73407	0.01696	0.05558	0.05494
	5.73456	0.01663	0.05625	0.05744
	5.73505	0.01705	0.05663	0.05749
	5.73554	0.01684	0.05717	0.06059
	5.73603	0.01651	0.0576	0.06073
	5.73652	0.01616	0.05787	0.06349
	5.73701	0.016	0.05871	0.06715
	5.7375	0.01455	0.05931	0.06789
	5.73799	0.01338	0.0598	0.073
	5.73848	0.01269	0.06094	0.07589
	5.73897	0.01183	0.06184	0.07933
	5.73946	0.01125	0.06241	0.08471
	5.73995	0.01118	0.06297	0.09026
	5.74044	0.01057	0.06441	0.09545
	5.74092	0.01055	0.06551	0.10189
	5.74141	0.01039	0.06659	0.11011
	5.7419	0.01018	0.06798	0.11834
	5.74239	0.0098	0.06934	0.12824
	5.74288	0.00992	0.0711	0.13975
	5.74337	0.00978	0.07279	0.15323
	5.74386	0.01038	0.07462	0.16963
	5.74435	0.01095	0.07686	0.18745
	5.74484	0.0121	0.07934	0.20608
	5.74533	0.01356	0.08187	0.22741
	5.74582	0.01536	0.08516	0.25364
	5.74631	0.01786	0.08827	0.27976
	5.7468	0.02045	0.09207	0.31049
	5.74729	0.0237	0.09547	0.34182
	5.74777	0.02763	0.09991	0.37487
	5.74826	0.03181	0.10498	0.40962
	5.74875	0.03608	0.11021	0.44537
	5.74924	0.04012	0.11614	0.48023
	5.74973	0.04347	0.12246	0.51655
	5.75022	0.04766	0.12944	0.55243
	5.75071	0.05175	0.13772	0.59008
	5.7512	0.05628	0.1472	0.62726
	5.75169	0.06264	0.1568	0.66498
	5.75218	0.07087	0.16785	0.70149
	5.75267	0.08274	0.17982	0.74028
	5.75316	0.10174	0.19373	0.77825
	5.75365	0.12807	0.20926	0.81369
	5.75414	0.15976	0.22604	0.84579
	5.75462	0.19629	0.24485	0.8759
	5.75511	0.24127	0.26599	0.90193
	5.7556	0.29339	0.28913	0.92188
	5.75609	0.34763	0.31516	0.93989
	5.75658	0.40389	0.34354	0.95387
	5.75707	0.46484	0.3741	0.96547
	5.75756	0.52005	0.40738	0.9755
	5.75805	0.5652	0.44245	0.98343
	5.75854	0.59449	0.47947	0.99138
	5.75903	0.62365	0.51802	0.99728
	5.75952	0.67425	0.55697	1
	5.76001	0.69942	0.59666	0.9984
	5.7605	0.69854	0.63544	0.99306
	5.76098	0.72044	0.6742	0.98443
	5.76147	0.75556	0.71097	0.97096
	5.76196	0.78906	0.74644	0.95597
	5.76245	0.83553	0.78045	0.93928
	5.76294	0.88082	0.81243	0.91606
	5.76343	0.91759	0.84302	0.89829
	5.76392	0.96228	0.87151	0.87988
	5.76441	0.93586	0.89798	0.8607
	5.7649	0.92438	0.92296	0.84156
	5.76539	1	0.94493	0.82395
	5.76588	0.94818	0.96374	0.80487
	5.76637	0.85861	0.9792	0.78678
	5.76686	0.83161	0.99068	0.76716
	5.76735	0.79472	0.99746	0.74546
	5.76783	0.77476	1	0.72643
	5.76832	0.75217	0.99767	0.70626
	5.76881	0.71505	0.99086	0.68741
	5.7693	0.69874	0.97966	0.6706
	5.76979	0.68522	0.96572	0.65298
	5.77028	0.64988	0.94805	0.63803
	5.77077	0.62088	0.92758	0.62479
	5.77126	0.60193	0.9057	0.6122
	5.77175	0.5505	0.88098	0.59927
	5.77224	0.48174	0.85422	0.5863
	5.77273	0.42041	0.82532	0.57523
	5.77322	0.36698	0.79446	0.56255
	5.77371	0.32037	0.76158	0.54919
	5.7742	0.27192	0.72714	0.5375
	5.77468	0.22374	0.69083	0.52453
	5.77517	0.18556	0.65354	0.51142
	5.77566	0.1534	0.61523	0.49851
	5.77615	0.12658	0.57728	0.48399
	5.77664	0.10643	0.53973	0.47017
	5.77713	0.09258	0.50328	0.45465
	5.77762	0.0813	0.46813	0.43955
	5.77811	0.07187	0.43511	0.42501
	5.7786	0.06464	0.40408	0.4095
	5.77909	0.05947	0.37542	0.39376
	5.77958	0.05446	0.34868	0.37769
	5.78007	0.05045	0.32464	0.3616
	5.78056	0.04712	0.3021	0.34475
	5.78105	0.04375	0.2826	0.32718
	5.78153	0.04003	0.264	0.31207
	5.78202	0.03717	0.24707	0.29686
	5.78251	0.03441	0.23237	0.28113
	5.783	0.03209	0.21908	0.2666
	5.78349	0.02999	0.20675	0.25249
	5.78398	0.02763	0.19593	0.23951
	5.78447	0.02532	0.18594	0.22555
	5.78496	0.02346	0.17664	0.21398
	5.78545	0.02239	0.16905	0.2011
	5.78594	0.02209	0.16193	0.18989
	5.78643	0.02142	0.15548	0.17962
	5.78692	0.02083	0.14904	0.16909
	5.78741	0.0205	0.14367	0.1609
	5.7879	0.0206	0.13823	0.15157
	5.78838	0.02043	0.1337	0.14364
	5.78887	0.02051	0.1296	0.13799
	5.78936	0.0205	0.12541	0.13164
	5.78985	0.02074	0.12206	0.12608
	5.79034	0.02049	0.11889	0.12302
	5.79083	0.02087	0.11548	0.11919
	5.79132	0.02111	0.11278	0.11584
	5.79181	0.0223	0.11045	0.11365
	5.7923	0.02334	0.10831	0.11131
	5.79279	0.0239	0.10651	0.10965
	5.79328	0.02409	0.105	0.10654
	5.79377	0.0252	0.10394	0.1065
	5.79426	0.02546	0.10306	0.1053
	5.79474	0.02513	0.10287	0.10462
	5.79523	0.02513	0.10257	0.10368
	5.79572	0.02571	0.10279	0.10234
	5.79621	0.02583	0.10277	0.10177
	5.7967	0.02642	0.10312	0.10154
	5.79719	0.02663	0.1042	0.10144
	5.79768	0.02766	0.10453	0.10142
	5.79817	0.02795	0.10535	0.09923
	5.79866	0.02861	0.1064	0.10024
	5.79915	0.02935	0.10734	0.09967
	5.79964	0.03031	0.10803	0.09865
	5.80013	0.03133	0.10978	0.09836
	5.80062	0.03246	0.11022	0.09793
	5.80111	0.03345	0.11131	0.09598
	5.80159	0.03409	0.11215	0.09474
	5.80208	0.03425	0.11321	0.0951
	5.80257	0.03358	0.11414	0.09307
	5.80306	0.03245	0.11453	0.09165
	5.80355	0.03034	0.11468	0.09113
	5.80404	0.02813	0.11545	0.08938
	5.80453	0.0256	0.11546	0.08754
	5.80502	0.02324	0.11541	0.08651
	5.80551	0.02229	0.11528	0.08339
	5.806	0.02056	0.11413	0.08297
	5.80649	0.01879	0.11325	0.08032
	5.80698	0.01732	0.11185	0.07735
	5.80747	0.01595	0.10981	0.07524
	5.80796	0.01451	0.10748	0.07232
	5.80844	0.01306	0.10547	0.06844
	5.80893	0.01216	0.10352	0.0652
	5.80942	0.01098	0.10087	0.06415
	5.80991	0.00996	0.09782	0.06061
	5.8104	0.00912	0.09564	0.05746
	5.81089	0.00812	0.09275	0.05398
	5.81138	0.00754	0.08969	0.05153
	5.81187	0.00691	0.08698	0.04854
	5.81236	0.00616	0.08373	0.0456
	5.81285	0.00552	0.08091	0.04199
	5.81334	0.0052	0.07736	0.03916
	5.81383	0.00457	0.07453	0.03868
	5.81432	0.00437	0.07124	0.03462
	5.81481	0.00397	0.06806	0.03203
	5.81529	0.00393	0.06485	0.03001
	5.81578	0.0037	0.0613	0.02785
	5.81627	0.0036	0.05886	0.02539
	5.81676	0.00327	0.05586	0.02607
	5.81725	0.00323	0.0531	0.02381
	5.81774	0.00304	0.05014	0.02202
	5.81823	0.00306	0.04765	0.02085
	5.81872	0.00286	0.04545	0.01933
	5.81921	0.003	0.04336	0.01832
	5.8197	0.00281	0.04143	0.01713
	5.82019	0.00268	0.03944	0.01615
	5.82068	0.00262	0.03759	0.01531
	5.82117	0.0027	0.03599	0.01461
	5.82165	0.00225	0.03472	0.01277
	5.82214	0.00251	0.03318	0.01295
	5.82263	0.00211	0.03239	0.01332
	5.82312	0.00229	0.03107	0.01255
	5.82361	0.00214	0.02997	0.01174
	5.8241	0.00241	0.02918	0.01144
	5.82459	0.00244	0.02804	0.01126
	5.82508	0.00221	0.02716	0.01062
	5.82557	0.00219	0.02665	0.01009
	5.82606	0.00222	0.02578	0.01063
	5.82655	0.00217	0.02481	0.00972
	5.82704	0.00223	0.02458	0.00997
	5.82753	0.00212	0.0237	0.01051
	5.82802	0.00219	0.02314	0.00843
	5.8285	0.00209	0.02287	0.00874
	5.82899	0.0025	0.02229	0.00943
	5.82948	0.00222	0.02177	0.00907
	5.82997	0.00216	0.02133	0.00819
	5.83046	0.00197	0.02038	0.0084
	5.83095	0.00223	0.02027	0.00834
	5.83144	0.00198	0.01994	0.00836
	5.83193	0.00205	0.01955	0.00765
	5.83242	0.002	0.01928	0.00755
	5.83291	0.00225	0.01887	0.00827
	5.8334	0.00196	0.01886	0.00928
	5.83389	0.00211	0.01861	0.00811
	5.83438	0.00195	0.01855	0.00797
	5.83487	0.00215	0.01793	0.00806
	5.83535	0.00238	0.01777	0.00881
	5.83584	0.00252	0.01755	0.00855
	5.83633	0.00266	0.01756	0.00727
	5.83682	0.00293	0.01734	0.00788
	5.83731	0.00301	0.01683	0.007
	5.8378	0.00348	0.01672	0.00778
	5.83829	0.00334	0.01691	0.00717
	5.83878	0.00342	0.01662	0.00817
	5.83927	0.00316	0.01636	0.00695
	5.83976	0.00311	0.01621	0.00697
	5.84025	0.00279	0.01592	0.00701
	5.84074	0.00295	0.01622	0.00825
	5.84123	0.00271	0.01577	0.00615
	5.84172	0.00295	0.01556	0.00696
	5.8422	0.00272	0.01528	0.00623
	5.84269	0.00274	0.01516	0.00638
	5.84318	0.00278	0.01518	0.00547
	5.84367	0.0029	0.01514	0.0055
	5.84416	0.0027	0.01494	0.00531
	5.84465	0.00258	0.0141	0.00489
	5.84514	0.00267	0.01381	0.00706
	5.84563	0.00298	0.01455	0.00511
	5.84612	0.00237	0.01406	0.00561
	5.84661	0.00238	0.01347	0.00574
	5.8471	0.00236	0.01298	0.00548
	5.84759	0.0026	0.0135	0.00489
	5.84808	0.00246	0.0127	0.00457
	5.84857	0.00234	0.01258	0.00526
	5.84905	0.00238	0.01279	0.00536
	5.84954	0.00249	0.01221	0.0047
	5.85003	0.00238	0.01239	0.0058
	5.85052	0.00239	0.01236	0.00605
	5.85101	0.00216	0.01175	0.00556
	5.8515	0.00249	0.01199	0.00452
	5.85199	0.0021	0.01157	0.00561
	5.85248	0.00215	0.01174	0.00475
	5.85297	0.00204	0.01147	0.00603
	5.85346	0.00217	0.01085	0.00658
	5.85395	0.00203	0.01064	0.00533
	5.85444	0.00191	0.01073	0.00627
	5.85493	0.00168	0.01069	0.00425
	5.85541	0.00151	0.01031	0.0068
	5.8559	0.00165	0.01026	0.00677
	5.85639	0.00165	0.00932	0.00526
	5.85688	0.00152	0.00989	0.00559
	5.85737	0.00142	0.00951	0.00655
	5.85786	0.00153	0.00949	0.00611
	5.85835	0.00136	0.00943	0.00654
	5.85884	0.0012	0.00919	0.00598
	5.85933	0.00122	0.00889	0.00659
	5.85982	0.00127	0.00851	0.00659
	5.86031	0.00128	0.00837	0.00675
	5.8608	0.00121	0.00873	0.00721
	5.86129	0.00153	0.00832	0.00704
	5.86178	0.00115	0.00823	0.00747
	5.86226	0.00133	0.00826	0.00825
	5.86275	0.00102	0.00782	0.00717
	5.86324	0.00129	0.00796	0.00916
	5.86373	0.00113	0.00737	0.00887
	5.86422	0.00128	0.00748	0.0108
	5.86471	0.00115	0.00754	0.00927
	5.8652	0.00152	0.00734	0.00995
	5.86569	0.00139	0.00742	0.0111
	5.86618	0.00118	0.00733	0.01017
	5.86667	0.0011	0.00748	0.01051
	5.86716	0.00118	0.0071	0.01204
	5.86765	0.00127	0.00705	0.0131
	5.86814	0.00123	0.0068	0.01374
	5.86863	0.00128	0.00652	0.01585
	5.86911	0.00114	0.00634	0.01425
	5.8696	0.00111	0.00665	0.01579
	5.87009	0.00105	0.00621	0.01701
	5.87058	0.00112	0.00648	0.01813
	5.87107	0.00109	0.00631	0.01884
	5.87156	0.000894946	0.00567	0.02002
	5.87205	0.00118	0.00584	0.02257
	5.87254	0.000905484	0.00608	0.0232
	5.87303	0.0012	0.0057	0.02518
	5.87352	0.00122	0.00579	0.02707
	5.87401	0.00108	0.00598	0.02977
	5.8745	0.00111	0.00609	0.03077
	5.87499	0.00132	0.00578	0.03215
	5.87548	0.00117	0.00568	0.03588
	5.87596	0.00146	0.00547	0.03931
	5.87645	0.0012	0.00568	0.04309
	5.87694	0.00135	0.00539	0.04537
	5.87743	0.00121	0.00557	0.0498
	5.87792	0.00122	0.00552	0.05247
	5.87841	0.00123	0.00523	0.05701
	5.8789	0.00104	0.00529	0.06038
	5.87939	0.00117	0.00559	0.06483
	5.87988	0.00113	0.00494	0.06963
	5.88037	0.001	0.00543	0.07268
	5.88086	0.00109	0.00531	0.0751
	5.88135	0.00102	0.00514	0.07721
	5.88184	0.00116	0.00533	0.08105
	5.88233	0.00102	0.00521	0.08283
	5.88281	0.00111	0.00531	0.08548
	5.8833	0.00127	0.00495	0.08486
	5.88379	0.00118	0.0051	0.08534
	5.88428	0.00113	0.00524	0.0837
	5.88477	0.00141	0.00448	0.08388
	5.88526	0.00132	0.00532	0.08343
	5.88575	0.00147	0.00531	0.082
	5.88624	0.00135	0.00518	0.07803
	5.88673	0.0015	0.00524	0.07556
	5.88722	0.00142	0.00505	0.07346
	5.88771	0.00173	0.00522	0.06967
	5.8882	0.00171	0.00533	0.06614
	5.88869	0.0018	0.00532	0.06231
	5.88917	0.00175	0.00523	0.0575
	5.88966	0.00214	0.00502	0.05364
	5.89015	0.00209	0.00544	0.04986
	5.89064	0.00215	0.00512	0.04581
	5.89113	0.00201	0.00492	0.04379
	5.89162	0.00222	0.00525	0.0396
	5.89211	0.00216	0.00507	0.03763
	5.8926	0.00215	0.0052	0.03391
	5.89309	0.00204	0.00538	0.03303
	5.89358	0.00218	0.00544	0.03069
	5.89407	0.0023	0.00551	0.02965
	5.89456	0.00198	0.00519	0.02535
	5.89505	0.00201	0.00527	0.0264
	5.89554	0.00208	0.00551	0.02474
	5.89602	0.00207	0.00549	0.02198
	5.89651	0.00221	0.0051	0.02111
	5.897	0.00215	0.00521	0.01905
	5.89749	0.0024	0.00561	0.01768
	5.89798	0.00246	0.00529	0.01808
	5.89847	0.00261	0.00487	0.01625
	5.89896	0.00256	0.00521	0.01533
	5.89945	0.00283	0.00511	0.01483
	5.89994	0.00289	0.00542	0.01335
	5.90043	0.00293	0.00522	0.01275
	5.90092	0.00305	0.00541	0.01265
	5.90141	0.00352	0.00559	0.0106
	5.9019	0.0034	0.0053	0.0104
	5.90239	0.00347	0.00525	0.01008
	5.90287	0.0035	0.00588	0.00894
	5.90336	0.00337	0.00592	0.00884
	5.90385	0.00339	0.00565	0.00925
	5.90434	0.00306	0.00577	0.00954
	5.90483	0.00314	0.00574	0.00949
	5.90532	0.0027	0.00529	0.00798
	5.90581	0.00238	0.00538	0.0082
	5.9063	0.00253	0.00542	0.00794
	5.90679	0.00233	0.0055	0.00804
	5.90728	0.00221	0.00556	0.00712
	5.90777	0.00197	0.00524	0.00774
	5.90826	0.00222	0.00518	0.0078
	5.90875	0.00202	0.00489	0.00851
	5.90924	0.00244	0.00515	0.00711
	5.90972	0.00209	0.00491	0.0068
	5.91021	0.00229	0.00484	0.007
	5.9107	0.00214	0.00509	0.00494
	5.91119	0.00215	0.00471	0.00795
	5.91168	0.00245	0.00448	0.00654
	5.91217	0.00225	0.00457	0.0067
	5.91266	0.00227	0.00468	0.00603
	5.91315	0.00228	0.00429	0.00577
	5.91364	0.00216	0.0045	0.00754
	5.91413	0.00217	0.0043	0.00641
	5.91462	0.00188	0.00401	0.00644
	5.91511	0.00245	0.00443	0.00726
	5.9156	0.00188	0.0042	0.00677
	5.91608	0.00199	0.0043	0.00651
	5.91657	0.00193	0.00397	0.00603
	5.91706	0.00175	0.00436	0.00498
	5.91755	0.00187	0.00442	0.00553
	5.91804	0.00176	0.00436	0.00588
	5.91853	0.00157	0.00391	0.00555
	5.91902	0.00171	0.00394	0.0064
	5.91951	0.0016	0.00389	0.00451
	5.92	0.00204	0.00377	0.00588
	5.92049	0.00176	0.00357	0.0073
	5.92098	0.00212	0.00361	0.00575
	5.92147	0.00186	0.00384	0.00744
	5.92196	0.00188	0.00359	0.00548
	5.92245	0.00189	0.00363	0.00667
	5.92293	0.00189	0.00376	0.0059
	5.92342	0.00197	0.00405	0.00572
	5.92391	0.002	0.00384	0.00583
	5.9244	0.00186	0.00374	0.00483
	5.92489	0.00179	0.00372	0.0066
	5.92538	0.00158	0.00387	0.00598
	5.92587	0.00172	0.00312	0.00652
	5.92636	0.00148	0.00357	0.00682
	5.92685	0.00144	0.00362	0.007
	5.92734	0.00148	0.00293	0.00682
	5.92783	0.00158	0.00353	0.00641
	5.92832	0.00119	0.00342	0.0066
	5.92881	0.00159	0.00319	0.00655
	5.9293	0.00174	0.00353	0.00613
	5.92978	0.00163	0.00317	0.00734
	5.93027	0.00197	0.00334	0.00715
	5.93076	0.00209	0.0035	0.00615
	5.93125	0.00231	0.00318	0.00576
	5.93174	0.00243	0.0036	0.0062
	5.93223	0.00244	0.00354	0.00679
	5.93272	0.00289	0.00355	0.00721
	5.93321	0.00242	0.00371	0.00507
	5.9337	0.00264	0.00358	0.00555
	5.93419	0.00259	0.00345	0.00604
	5.93468	0.00276	0.00351	0.00546
	5.93517	0.00253	0.00332	0.0061
	5.93566	0.00216	0.00357	0.00526
	5.93615	0.00223	0.00379	0.00478
	5.93663	0.00201	0.00384	0.00532
	5.93712	0.00178	0.00346	0.00464
	5.93761	0.0015	0.00378	0.00552
	5.9381	0.00162	0.00359	0.00541
	5.93859	0.00153	0.00366	0.00547
	5.93908	0.00132	0.00338	0.00633
	5.93957	0.00133	0.00303	0.00481
	5.94006	0.00144	0.00314	0.00546
	5.94055	0.00118	0.00288	0.00386
	5.94104	0.00134	0.00311	0.00508
	5.94153	0.00133	0.00321	0.00525
	5.94202	0.00161	0.00295	0.00447
	5.94251	0.00155	0.00311	0.00386
	5.943	0.00157	0.00289	0.00516
	5.94348	0.0017	0.00283	0.00667
	5.94397	0.00177	0.00281	0.00391
	5.94446	0.00143	0.00275	0.00526
	5.94495	0.00167	0.00275	0.00364
	5.94544	0.00155	0.00276	0.00452
	5.94593	0.00147	0.00282	0.00327
	5.94642	0.00166	0.00257	0.00416
	5.94691	0.0013	0.00259	0.00405
	5.9474	0.00132	0.00254	0.00285
	5.94789	0.00137	0.00292	0.00333
	5.94838	0.0013	0.00226	0.00416
	5.94887	0.0009874	0.00244	0.0039
	5.94936	0.00112	0.00259	0.00423
	5.94984	0.00106	0.00241	0.00387
	5.95033	0.00122	0.0023	0.00316
	5.95082	0.00111	0.00217	0.00566
	5.95131	0.00096871	0.00213	0.00304
	5.9518	0.000950675	0.00197	0.00509
	5.95229	0.00111	0.00196	0.00416
	5.95278	0.000775676	0.00206	0.00408
	5.95327	0.000608199	0.0022	0.005
	5.95376	0.000837303	0.00178	0.0056
	5.95425	0.000726447	0.0019	0.00465
	5.95474	0.001	0.00186	0.00364
	5.95523	0.000879218	0.00151	0.00322
	5.95572	0.000752713	0.0018	0.00522
	5.95621	0.000869572	0.00137	0.00426
	5.95669	0.000697587	0.0016	0.00423
	5.95718	0.000812741	0.00152	0.00495
	5.95767	0.000613494	0.00141	0.00526
	5.95816	0.000543505	0.00167	0.00392
	5.95865	0.00081261	0.00128	0.00513
	5.95914	0.000741179	0.00154	0.00373
	5.95963	0.000708544	0.00132	0.00472
	5.96012	0.000819216	0.00126	0.00553
	5.96061	0.000553466	0.00115	0.00463
	5.9611	0.000609956	0.00127	0.0047
	5.96159	0.000664007	0.00142	0.00416
	5.96208	0.000539285	0.00155	0.00389
	5.96257	0.000474145	0.00116	0.00453
	5.96306	0.000696984	0.00127	0.00476
	5.96354	0.000598422	0.000881447	0.00295
	5.96403	0.000645081	0.0015	0.00393
	5.96452	0.000646497	0.000899067	0.0047
	5.96501	0.000587648	0.0009484	0.00195
	5.9655	0.000548643	0.00117	0.00214
	5.96599	0.000643509	0.00127	0.00446
	5.96648	0.000803855	0.00103	0.0036
	5.96697	0.000878668	0.00131	0.00355
	5.96746	0.000380013	0.000850219	0.00251
	5.96795	0.000637453	0.000927986	0.0037
	5.96844	0.00046172	0.000894692	0.00396
	5.96893	0.000453122	0.00129	0.00417
	5.96942	0.000515772	0.000825673	0.00469
	5.96991	0.000772923	0.0011	0.00274
	5.97039	0.000538865	0.0011	0.0036
	5.97088	0.000752608	0.00052882	0.00342
	5.97137	0.000552758	0.000980601	0.00249
	5.97186	0.00059947	0.00109	0.00451
	5.97235	0.000546598	0.00116	0.00438
	5.97284	0.00065769	0.000857874	0.00374
	5.97333	0.000540595	0.00121	0.00438
	5.97382	0.000628279	0.00109	0.00374
	5.97431	0.000587176	0.000992752	0.00268
	5.9748	0.000810199	0.000723725	0.00316
	5.97529	0.000758008	0.000817532	0.00312
	5.97578	0.000625605	0.000690674	0.00272
	5.97627	0.000623141	0.00086881	0.00309
	5.97675	0.000615827	0.000582163	0.00299
	5.97724	0.000493569	0.00101	0.00233
	5.97773	0.000604897	0.000833815	0.00381
	5.97822	0.000610847	0.000915592	0.00396
	5.97871	0.000648594	0.000866501	0.00208
	5.9792	0.000480751	0.00117	0.00341
	5.97969	0.0008259	0.000971002	0.000846309
	5.98018	0.000538262	0.0012	0.00136
	5.98067	0.000524658	0.00105	0.00257
	5.98116	0.000750406	0.000690674	0.00166
	5.98165	0.000659499	0.00116	0.00229
	5.98214	0.000706918	0.000883634	0.00182
	5.98263	0.000620048	0.000915471	0.00137
	5.98312	0.000611869	0.00072737	0.00157
	5.9836	0.000610532	0.000852649	0.00166
	5.98409	0.00054728	0.00102	0.00266
	5.98458	0.000783592	0.00103	0.00167
	5.98507	0.000507095	0.000772694	0.00128
	5.98556	0.000721755	0.00106	0.00166
	5.98605	0.000602695	0.00112	0.00144
	5.98654	0.000728151	0.000989714	0.00236
	5.98703	0.000605264	0.00102	0.00217
	5.98752	0.000597688	0.000893598	0.00364
	5.98801	0.000348217	0.000983882	0.000258227
	5.9885	0.000863411	0.00111	0
	5.98899	0.000424523	0.00197	0.00237
	5.98948	0.000757877	0.00119	0.0013
	5.98997	0.00062626	0.00109	0.00331
	5.99045	0.00060183	0.000978414	0.00199
	5.99094	0.000735491	0.00114	0.00137
	5.99143	0.000615749	0.00135	0.00382
	5.99192	0.000714311	0.00164	0.00214
	5.99241	0.00083151	0.0013	0.000537851
	5.9929	0.000382241	0.00171	0.00293
	5.99339	0.000587517	0.00196	0.00211
	5.99388	0.00067347	0.00119	0.00122
	5.99437	0.000673339	0.00144	0.0015
	5.99486	0.000633207	0.00165	0.00202
	5.99535	0.000588487	0.00169	0.00265
	5.99584	0.000751114	0.00149	0.0022
	5.99633	0.000811011	0.00201	0.00127
	5.99682	0.000639341	0.00189	0.00302
	5.9973	0.000708229	0.00191	0.00273
	5.99779	0.000488274	0.0019	0.00286
	5.99828	0.000815965	0.00207	0.00289
	5.99877	0.000596954	0.00238	0.00337
	5.99926	0.000540543	0.00255	0.00234
	5.99975	0.000621673	0.00303	0.00206
	6.00024	0.000724245	0.00272	0.0038

## Sheet: Figure 9
	Figure 9b							Figure 9c						Figure 9d
	sample 1		sample 2		sample 3
	stress	strain	stress	strain	stress	strain		ppm	PN1 compressed and then stirred with G2	ppm	PN1 ball milled and then stirred with G2			ppm	P1	ppm	PN1 ball milled and then degraded	ppm	SP1
	0	0	0	-0.001	0	0		5.40039	0.75624	5.40002	3.18411			3.91006	0.03284	3.91106	0.13553	3.91006	0.00504
	0.101	-0.001	0.104	-0.001	0.1	-0.004		5.40088	0.53364	5.40027	3.22411			3.91055	0.03367	3.91155	0.13124	3.91055	0.00536
	0.204	0.001	0.207	-0.001	0.204	0.001		5.40137	0.42798	5.40051	3.11173			3.91104	0.03476	3.91204	0.13611	3.91104	0.00572
	0.308	0	0.31	0.002	0.308	0.003		5.40186	0.41939	5.40076	2.99936			3.91153	0.036	3.91253	0.14246	3.91153	0.00627
	0.411	-0.002	0.412	0.005	0.409	0.006		5.40235	0.23502	5.401	3.06112			3.91202	0.03625	3.91302	0.14653	3.91202	0.00601
	0.513	-0.002	0.515	0.003	0.51	0.005		5.40284	0.38193	5.40125	3.12289			3.91251	0.03561	3.91351	0.14865	3.91251	0.00633
	0.621	0	0.621	0.002	0.613	0.006		5.40333	0.69	5.40149	3.18064			3.913	0.03484	3.914	0.14873	3.913	0.00642
	0.729	0.002	0.73	0.002	0.72	0.003		5.40381	0.44852	5.40174	3.23839			3.91349	0.03419	3.91449	0.15213	3.91349	0.00673
	0.829	0.003	0.832	0	0.82	0.001		5.4043	0.64615	5.40198	3.28961			3.91397	0.03352	3.91497	0.15098	3.91397	0.0067
	0.94	0.003	0.932	-0.001	0.92	0.001		5.40479	0.54526	5.40223	3.34083			3.91446	0.03209	3.91546	0.14445	3.91446	0.00685
	1.045	0.002	1.039	0	1.029	0		5.40528	0.43508	5.40247	3.22227			3.91495	0.03045	3.91595	0.1486	3.91495	0.00676
	1.151	0.002	1.143	0.001	1.134	0		5.40577	0.39133	5.40272	2.99922			3.91544	0.02856	3.91644	0.15107	3.91544	0.00684
	1.254	0.001	1.246	-0.001	1.239	0.002		5.40626	0.29827	5.40296	2.87848			3.91593	0.02739	3.91693	0.1475	3.91593	0.00697
	1.354	0.001	1.348	-0.001	1.343	0.004		5.40675	0.41963	5.40321	2.96671			3.91642	0.02579	3.91742	0.14424	3.91642	0.00715
	1.461	0.004	1.454	0	1.45	0.006		5.40724	0.49697	5.40345	3.05493			3.91691	0.02434	3.91791	0.14184	3.91691	0.00723
	1.566	0.005	1.563	0.001	1.558	0.005		5.40773	0.61316	5.40369	2.93419			3.9174	0.02308	3.9184	0.14389	3.9174	0.00748
	1.67	0.004	1.673	0.001	1.667	0.004		5.40822	0.47692	5.40394	2.71549			3.91789	0.0219	3.91889	0.14342	3.91789	0.00765
	1.773	0.004	1.781	0.004	1.776	0.005		5.40871	0.34303	5.40418	2.70577			3.91838	0.02121	3.91938	0.13447	3.91838	0.00796
	1.881	0.005	1.885	0.005	1.881	0.006		5.4092	0.40257	5.40443	2.86365			3.91887	0.02056	3.91987	0.13834	3.91887	0.00796
	1.982	0.004	1.989	0.005	1.988	0.006		5.40969	0.25735	5.40467	2.91705			3.91936	0.02056	3.92036	0.1355	3.91936	0.00828
	2.083	0.004	2.092	0.004	2.095	0.004		5.41018	0.13193	5.40492	2.79848			3.91985	0.02089	3.92085	0.13473	3.91985	0.00837
	2.19	0.004	2.197	0.002	2.198	0.005		5.41066	0.52041	5.40516	2.67992			3.92033	0.02159	3.92133	0.13497	3.92033	0.00849
	2.299	0.005	2.3	0.003	2.305	0.01		5.41115	0.3294	5.40541	2.82379			3.92082	0.02233	3.92182	0.1345	3.92082	0.00805
	2.404	0.006	2.402	0.004	2.411	0.01		5.41164	0.43927	5.40565	2.96766			3.92131	0.02342	3.92231	0.13228	3.92131	0.00807
	2.507	0.004	2.504	0.005	2.513	0.007		5.41213	0.399	5.4059	2.93739			3.9218	0.02489	3.9228	0.13701	3.9218	0.00772
	2.608	0.001	2.609	0.005	2.619	0.008		5.41262	0.6872	5.40614	2.90712			3.92229	0.02672	3.92329	0.13926	3.92229	0.00773
	2.711	0	2.715	0.008	2.727	0.008		5.41311	0.58434	5.40639	2.79304			3.92278	0.02898	3.92378	0.14153	3.92278	0.00758
	2.815	0	2.818	0.008	2.833	0.009		5.4136	0.42171	5.40663	2.67897			3.92327	0.03145	3.92427	0.14252	3.92327	0.0074
	2.921	0.003	2.925	0.005	2.934	0.01		5.41409	0.42726	5.40687	2.61713			3.92376	0.03457	3.92476	0.14443	3.92376	0.007
	3.025	0.008	3.028	0.001	3.037	0.009		5.41458	0.18231	5.40712	2.5553			3.92425	0.03829	3.92525	0.1489	3.92425	0.00683
	3.127	0.009	3.133	-0.002	3.138	0.01		5.41507	0.1958	5.40736	2.7808			3.92474	0.04293	3.92574	0.15128	3.92474	0.00629
	3.232	0.008	3.241	-0.003	3.244	0.012		5.41556	0.56787	5.40761	3.0063			3.92523	0.04814	3.92623	0.15128	3.92523	0.00597
	3.333	0.008	3.348	0	3.351	0.011		5.41605	0.37305	5.40785	2.97929			3.92572	0.0543	3.92672	0.15267	3.92572	0.0057
	3.437	0.008	3.452	0	3.457	0.009		5.41654	0.43089	5.4081	2.74332			3.92621	0.06158	3.92721	0.15318	3.92621	0.00551
	3.545	0.005	3.558	0.001	3.564	0.01		5.41703	0.42822	5.40834	2.60639			3.9267	0.07036	3.9277	0.15742	3.9267	0.00544
	3.655	0.006	3.664	0.005	3.666	0.013		5.41751	0.03946	5.40859	2.67842			3.92718	0.08165	3.92818	0.15216	3.92718	0.00517
	3.763	0.008	3.764	0.005	3.773	0.014		5.418	0.54421	5.40883	2.78311			3.92767	0.09662	3.92867	0.156	3.92767	0.00535
	3.866	0.01	3.87	0.005	3.876	0.013		5.41849	0.06932	5.40908	2.78331			3.92816	0.11744	3.92916	0.15557	3.92816	0.0053
	3.969	0.01	3.972	0.004	3.978	0.011		5.41898	0.5428	5.40932	2.74971			3.92865	0.14805	3.92965	0.14823	3.92865	0.00532
	4.071	0.008	4.079	0.005	4.085	0.007		5.41947	0.36242	5.40957	2.71611			3.92914	0.19292	3.93014	0.15042	3.92914	0.00552
	4.175	0.008	4.181	0.003	4.189	0.007		5.41996	0.31645	5.40981	2.78046			3.92963	0.25739	3.93063	0.14831	3.92963	0.00558
	4.28	0.011	4.285	0.003	4.298	0.01		5.42045	0.37407	5.41006	2.84481			3.93012	0.34307	3.93112	0.1513	3.93012	0.00611
	4.381	0.01	4.388	0.002	4.4	0.015		5.42094	0.46394	5.4103	2.83079			3.93061	0.44639	3.93161	0.14586	3.93061	0.00642
	4.483	0.01	4.489	0.001	4.504	0.017		5.42143	0.35222	5.41054	2.81678			3.9311	0.55581	3.9321	0.14851	3.9311	0.00695
	4.587	0.008	4.593	0.001	4.609	0.018		5.42192	0.39503	5.41079	2.80277			3.93159	0.66246	3.93259	0.14696	3.93159	0.00738
	4.696	0.007	4.701	0.001	4.711	0.018		5.42241	0.21116	5.41103	2.78876			3.93208	0.75257	3.93308	0.14676	3.93208	0.00825
	4.805	0.009	4.808	0	4.818	0.015		5.4229	0.38689	5.41128	2.75406			3.93257	0.81106	3.93357	0.14932	3.93257	0.00915
	4.911	0.01	4.912	0	4.92	0.013		5.42339	0.60453	5.41152	2.71937			3.93306	0.84007	3.93406	0.15013	3.93306	0.01046
	5.012	0.011	5.02	0	5.024	0.012		5.42387	0.54252	5.41177	2.68468			3.93355	0.85318	3.93455	0.15208	3.93355	0.01158
	5.114	0.012	5.127	0.002	5.128	0.013		5.42436	0.0648	5.41201	2.64999			3.93403	0.86364	3.93503	0.15528	3.93403	0.01286
	5.214	0.014	5.231	0.005	5.231	0.015		5.42485	-0.06698	5.41226	2.73284			3.93452	0.87379	3.93552	0.16172	3.93452	0.01393
	5.319	0.015	5.332	0.008	5.332	0.019		5.42534	0.23261	5.4125	2.81569			3.93501	0.88498	3.93601	0.16937	3.93501	0.01565
	5.425	0.012	5.437	0.009	5.435	0.021		5.42583	0.52088	5.41275	2.73094			3.9355	0.90294	3.9365	0.1765	3.9355	0.01798
	5.528	0.013	5.538	0.008	5.54	0.022		5.42632	0.00764	5.41299	2.64618			3.93599	0.92359	3.93699	0.1894	3.93599	0.02091
	5.628	0.015	5.641	0.006	5.648	0.023		5.42681	0.34393	5.41324	2.66672			3.93648	0.93436	3.93748	0.19747	3.93648	0.0247
	5.728	0.017	5.746	0.007	5.755	0.024		5.4273	-0.77499	5.41348	2.79175			3.93697	0.92539	3.93797	0.21767	3.93697	0.03037
	5.834	0.018	5.847	0.011	5.857	0.022		5.42779	0.11269	5.41372	2.81882			3.93746	0.90811	3.93846	0.23824	3.93746	0.03866
	5.935	0.017	5.95	0.012	5.96	0.022		5.42828	-0.44835	5.41397	2.74141			3.93795	0.90221	3.93895	0.26658	3.93795	0.0509
	6.039	0.015	6.054	0.012	6.061	0.023		5.42877	0.13545	5.41421	2.74454			3.93844	0.91685	3.93944	0.29463	3.93844	0.06651
	6.145	0.018	6.16	0.012	6.166	0.022		5.42926	-0.03537	5.41446	2.85215			3.93893	0.94788	3.93993	0.33815	3.93893	0.08433
	6.247	0.019	6.261	0.011	6.27	0.024		5.42975	-0.26681	5.4147	2.92059			3.93942	0.97967	3.94042	0.38089	3.93942	0.10228
	6.35	0.02	6.364	0.012	6.37	0.026		5.43024	0.09837	5.41495	2.78005			3.93991	1	3.94091	0.42848	3.93991	0.12029
	6.455	0.022	6.469	0.014	6.471	0.024		5.43072	0.01686	5.41519	2.67108			3.9404	0.99662	3.9414	0.48059	3.9404	0.13494
	6.563	0.022	6.573	0.015	6.578	0.025		5.43121	-0.10665	5.41544	2.77107			3.94088	0.95606	3.94188	0.5428	3.94088	0.14425
	6.664	0.022	6.674	0.015	6.683	0.027		5.4317	-0.0584	5.41568	2.96249			3.94137	0.87724	3.94237	0.59273	3.94137	0.14871
	6.768	0.022	6.777	0.016	6.785	0.028		5.43219	-0.05453	5.41593	2.94494			3.94186	0.77873	3.94286	0.64407	3.94186	0.15218
	6.873	0.023	6.88	0.017	6.887	0.029		5.43268	-0.52477	5.41617	2.85447			3.94235	0.6818	3.94335	0.68129	3.94235	0.15551
	6.975	0.025	6.987	0.016	6.987	0.028		5.43317	-0.0558	5.41642	2.764			3.94284	0.58646	3.94384	0.71205	3.94284	0.15803
	7.081	0.026	7.09	0.015	7.092	0.03		5.43366	-0.252	5.41666	2.8346			3.94333	0.4943	3.94433	0.7381	3.94333	0.16021
	7.188	0.026	7.195	0.016	7.2	0.033		5.43415	-0.41159	5.41691	2.90521			3.94382	0.41204	3.94482	0.76156	3.94382	0.1634
	7.288	0.029	7.299	0.016	7.303	0.033		5.43464	-0.23557	5.41715	2.86828			3.94431	0.34463	3.94531	0.78479	3.94431	0.16742
	7.392	0.029	7.404	0.016	7.409	0.034		5.43513	-0.60063	5.41739	2.83134			3.9448	0.29176	3.9458	0.81866	3.9448	0.16952
	7.499	0.032	7.511	0.016	7.515	0.036		5.43562	-0.44759	5.41764	2.84664			3.94529	0.2483	3.94629	0.83657	3.94529	0.16828
	7.602	0.031	7.618	0.019	7.619	0.036		5.43611	-0.3129	5.41788	2.86195			3.94578	0.21173	3.94678	0.86277	3.94578	0.16705
	7.703	0.032	7.72	0.021	7.726	0.038		5.4366	-0.5905	5.41813	2.9197			3.94627	0.17992	3.94727	0.88452	3.94627	0.16788
	7.806	0.036	7.827	0.022	7.834	0.041		5.43709	-0.13545	5.41837	2.97745			3.94676	0.15252	3.94776	0.90852	3.94676	0.17235
	7.909	0.038	7.935	0.023	7.935	0.042		5.43757	-0.60061	5.41862	3.03521			3.94725	0.12937	3.94825	0.93288	3.94725	0.17813
	8.01	0.041	8.043	0.026	8.039	0.041		5.43806	-0.61374	5.41886	3.09296			3.94773	0.11049	3.94873	0.95563	3.94773	0.1821
	8.114	0.041	8.148	0.027	8.143	0.039		5.43855	-0.52763	5.41911	3.0582			3.94822	0.09566	3.94922	0.97614	3.94822	0.18377
	8.222	0.041	8.256	0.028	8.244	0.042		5.43904	-0.44952	5.41935	3.02344			3.94871	0.08416	3.94971	0.99342	3.94871	0.18271
	8.33	0.043	8.362	0.027	8.345	0.044		5.43953	-0.75834	5.4196	2.98868			3.9492	0.0741	3.9502	0.99521	3.9492	0.17596
	8.438	0.044	8.466	0.025	8.449	0.048		5.44002	-0.51836	5.41984	2.95392			3.94969	0.06566	3.95069	1	3.94969	0.16397
	8.541	0.045	8.569	0.024	8.553	0.051		5.44051	-0.44252	5.42009	3.02473			3.95018	0.05848	3.95118	0.9898	3.95018	0.15183
	8.645	0.045	8.672	0.028	8.656	0.051		5.441	-0.63489	5.42033	3.09554			3.95067	0.05241	3.95167	0.96442	3.95067	0.1402
	8.748	0.044	8.776	0.033	8.763	0.051		5.44149	-0.68401	5.42057	3.11411			3.95116	0.04726	3.95216	0.93868	3.95116	0.1256
	8.851	0.045	8.88	0.033	8.873	0.05		5.44198	-0.65207	5.42082	3.13268			3.95165	0.04316	3.95265	0.89759	3.95165	0.11053
	8.954	0.051	8.981	0.033	8.981	0.051		5.44247	-0.53411	5.42106	3.04704			3.95214	0.03963	3.95314	0.85662	3.95214	0.09403
	9.056	0.055	9.087	0.033	9.085	0.053		5.44296	-1.00146	5.42131	2.9614			3.95263	0.03663	3.95363	0.81008	3.95263	0.07884
	9.158	0.06	9.189	0.036	9.189	0.057		5.44345	-1.06716	5.42155	3.11955			3.95312	0.03379	3.95412	0.76714	3.95312	0.06698
	9.263	0.063	9.295	0.037	9.293	0.06		5.44394	-0.62478	5.4218	3.27771			3.95361	0.03168	3.95461	0.72913	3.95361	0.05841
	9.366	0.065	9.397	0.039	9.399	0.062		5.44442	-0.61252	5.42204	3.27587			3.95409	0.02989	3.95509	0.68387	3.95409	0.0515
	9.474	0.065	9.502	0.044	9.501	0.06		5.44491	-0.74992	5.42229	3.27404			3.95458	0.02848	3.95558	0.64171	3.95458	0.04619
	9.578	0.064	9.609	0.044	9.603	0.062		5.4454	-0.75118	5.42253	3.2722			3.95507	0.02738	3.95607	0.60781	3.95507	0.0416
	9.686	0.065	9.714	0.044	9.705	0.064		5.44589	-0.44972	5.42278	3.27036			3.95556	0.02688	3.95656	0.56396	3.95556	0.03694
	9.789	0.068	9.815	0.046	9.812	0.064		5.44638	-0.43679	5.42302	3.23941			3.95605	0.02684	3.95705	0.52646	3.95605	0.03316
	9.895	0.071	9.915	0.046	9.918	0.063		5.44687	-0.89646	5.42327	3.20846			3.95654	0.02735	3.95754	0.49085	3.95654	0.02954
	10.001	0.073	10.022	0.048	10.021	0.061		5.44736	-0.89168	5.42351	3.28199			3.95703	0.02789	3.95803	0.46125	3.95703	0.02527
	10.104	0.075	10.124	0.048	10.128	0.063		5.44785	-0.66545	5.42375	3.35553			3.95752	0.02823	3.95852	0.43232	3.95752	0.02219
	10.209	0.078	10.23	0.05	10.23	0.068		5.44834	-0.25867	5.424	3.37791			3.95801	0.02881	3.95901	0.40503	3.95801	0.01959
	10.313	0.08	10.335	0.051	10.335	0.074		5.44883	-0.69639	5.42424	3.40029			3.9585	0.02967	3.9595	0.38341	3.9585	0.01809
	10.417	0.083	10.44	0.055	10.441	0.076		5.44932	-0.88852	5.42449	3.47491			3.95899	0.03075	3.95999	0.35806	3.95899	0.01661
	10.518	0.084	10.547	0.058	10.544	0.079		5.44981	-0.57531	5.42473	3.54953			3.95948	0.03134	3.96048	0.3434	3.95948	0.0163
	10.624	0.084	10.647	0.057	10.651	0.081		5.4503	-0.72131	5.42498	3.4496			3.95997	0.03166	3.96097	0.3268	3.95997	0.0157
	10.728	0.088	10.755	0.055	10.758	0.081		5.45079	-0.35222	5.42522	3.34968			3.96046	0.03261	3.96146	0.31571	3.96046	0.01585
	10.83	0.093	10.859	0.056	10.859	0.083		5.45127	-0.79954	5.42547	3.42389			3.96094	0.03329	3.96194	0.30506	3.96094	0.01565
	10.933	0.096	10.965	0.059	10.962	0.084		5.45176	-0.71327	5.42571	3.49811			3.96143	0.034	3.96243	0.28795	3.96143	0.01505
	11.038	0.1	11.073	0.064	11.067	0.084		5.45225	-0.83656	5.42596	3.49069			3.96192	0.0342	3.96292	0.28132	3.96192	0.01417
	11.14	0.103	11.179	0.066	11.17	0.084		5.45274	-1.065	5.4262	3.48328			3.96241	0.03426	3.96341	0.28077	3.96241	0.01392
	11.245	0.105	11.281	0.069	11.272	0.09		5.45323	-0.79203	5.42645	3.47586			3.9629	0.03439	3.9639	0.26761	3.9629	0.01385
	11.353	0.108	11.386	0.071	11.378	0.093		5.45372	-0.74276	5.42669	3.46845			3.96339	0.03487	3.96439	0.25919	3.96339	0.01463
	11.461	0.112	11.49	0.076	11.484	0.095		5.45421	-0.70187	5.42694	3.41369			3.96388	0.03529	3.96488	0.25611	3.96388	0.01544
	11.566	0.117	11.594	0.079	11.588	0.097		5.4547	-0.47204	5.42718	3.35893			3.96437	0.03559	3.96537	0.25375	3.96437	0.01694
	11.666	0.122	11.697	0.083	11.697	0.097		5.45519	-1.08233	5.42742	3.30417			3.96486	0.03551	3.96586	0.24775	3.96486	0.01815
	11.768	0.123	11.805	0.083	11.797	0.095		5.45568	-0.96023	5.42767	3.24941			3.96535	0.035	3.96635	0.24389	3.96535	0.01925
	11.868	0.123	11.907	0.084	11.905	0.096		5.45617	-0.76517	5.42791	3.27846			3.96584	0.03403	3.96684	0.24204	3.96584	0.01941
	11.971	0.125	12.008	0.084	12.008	0.102		5.45666	-0.91314	5.42816	3.3075			3.96633	0.0333	3.96733	0.24032	3.96633	0.02108
	12.075	0.132	12.111	0.086	12.11	0.107		5.45715	-0.7454	5.4284	3.28431			3.96682	0.03321	3.96782	0.23972	3.96682	0.02382
	12.175	0.136	12.217	0.09	12.218	0.11		5.45763	-0.88783	5.42865	3.26111			3.96731	0.03329	3.96831	0.2375	3.96731	0.02822
	12.276	0.138	12.317	0.093	12.32	0.114		5.45812	-0.5637	5.42889	3.1601			3.96779	0.03326	3.96879	0.23799	3.96779	0.0337
	12.376	0.142	12.421	0.096	12.423	0.114		5.45861	-0.72724	5.42914	3.05908			3.96828	0.0331	3.96928	0.23761	3.96828	0.04048
	12.48	0.146	12.53	0.099	12.53	0.118		5.4591	-0.98134	5.42938	3.13221			3.96877	0.0329	3.96977	0.23773	3.96877	0.0464
	12.587	0.149	12.634	0.101	12.631	0.12		5.45959	-0.85225	5.42963	3.20533			3.96926	0.03247	3.97026	0.23768	3.96926	0.05277
	12.688	0.154	12.74	0.103	12.736	0.121		5.46008	-1.14156	5.42987	3.16418			3.96975	0.03143	3.97075	0.23931	3.96975	0.05947
	12.793	0.158	12.846	0.106	12.836	0.121		5.46057	-1.15378	5.43012	3.12302			3.97024	0.02979	3.97124	0.24115	3.97024	0.06831
	12.895	0.16	12.948	0.11	12.939	0.123		5.46106	-0.63719	5.43036	3.08187			3.97073	0.02825	3.97173	0.24381	3.97073	0.07669
	12.999	0.163	13.053	0.114	13.045	0.126		5.46155	-0.86344	5.4306	3.04072			3.97122	0.02682	3.97222	0.24586	3.97122	0.08112
	13.106	0.17	13.158	0.117	13.154	0.129		5.46204	-0.63422	5.43085	3.01072			3.97171	0.02493	3.97271	0.24024	3.97171	0.08286
	13.211	0.177	13.264	0.121	13.257	0.132		5.46253	-0.83935	5.43109	2.98072			3.9722	0.02355	3.9732	0.24319	3.9722	0.09071
	13.312	0.181	13.368	0.124	13.362	0.134		5.46302	-0.57925	5.43134	2.95072			3.97269	0.02228	3.97369	0.24288	3.97269	0.10195
	13.415	0.184	13.468	0.128	13.467	0.135		5.46351	-1.03694	5.43158	2.92072			3.97318	0.02153	3.97418	0.24358	3.97318	0.11207
	13.518	0.19	13.573	0.133	13.567	0.136		5.464	-0.41325	5.43183	2.85807			3.97367	0.02122	3.97467	0.24749	3.97367	0.11482
	13.624	0.196	13.675	0.139	13.67	0.137		5.46448	-0.64568	5.43207	2.79542			3.97416	0.02099	3.97516	0.24408	3.97416	0.11254
	13.727	0.2	13.781	0.14	13.775	0.142		5.46497	-0.53118	5.43232	2.73277			3.97464	0.02091	3.97564	0.23903	3.97464	0.11092
	13.832	0.204	13.886	0.143	13.881	0.148		5.46546	-0.4322	5.43256	2.67012			3.97513	0.02058	3.97613	0.24593	3.97513	0.11715
	13.937	0.206	13.989	0.145	13.986	0.153		5.46595	-0.63951	5.43281	2.72509			3.97562	0.01992	3.97662	0.2471	3.97562	0.12497
	14.044	0.213	14.097	0.147	14.088	0.153		5.46644	-0.77744	5.43305	2.78005			3.97611	0.01925	3.97711	0.25318	3.97611	0.1362
	14.144	0.217	14.198	0.153	14.188	0.154		5.46693	-0.73187	5.4333	2.73053			3.9766	0.01904	3.9776	0.25456	3.9766	0.15116
	14.252	0.221	14.299	0.158	14.291	0.158		5.46742	-0.43543	5.43354	2.68101			3.97709	0.0193	3.97809	0.25975	3.97709	0.17472
	14.357	0.228	14.407	0.164	14.394	0.162		5.46791	-0.33638	5.43379	2.67067			3.97758	0.01925	3.97858	0.27038	3.97758	0.20934
	14.466	0.237	14.509	0.169	14.495	0.164		5.4684	-0.72129	5.43403	2.66033			3.97807	0.01899	3.97907	0.28451	3.97807	0.28208
	14.567	0.244	14.612	0.175	14.6	0.169		5.46889	-0.34741	5.43427	2.5455			3.97856	0.01803	3.97956	0.29952	3.97856	0.39965
	14.668	0.25	14.712	0.18	14.708	0.174		5.46938	-0.29323	5.43452	2.43068			3.97905	0.01717	3.98005	0.32788	3.97905	0.54582
	14.775	0.258	14.813	0.186	14.816	0.179		5.46987	-0.59343	5.43476	2.46823			3.97954	0.01625	3.98054	0.36436	3.97954	0.70541
	14.884	0.264	14.916	0.187	14.922	0.182		5.47036	-0.90907	5.43501	2.50578			3.98003	0.0155	3.98103	0.40205	3.98003	0.90967
	14.99	0.269	15.02	0.189	15.03	0.185		5.47085	-0.28501	5.43525	2.54333			3.98052	0.01474	3.98152	0.45491	3.98052	1
	15.094	0.274	15.123	0.193	15.136	0.187		5.47133	-0.29939	5.4355	2.58088			3.981	0.01394	3.98201	0.49436	3.981	0.83779
	15.195	0.28	15.227	0.2	15.243	0.19		5.47182	-0.21044	5.43574	2.59339			3.98149	0.01298	3.98249	0.52715	3.98149	0.68445
	15.297	0.287	15.328	0.205	15.346	0.191		5.47231	-0.32925	5.43599	2.60591			3.98198	0.01165	3.98298	0.54575	3.98198	0.64536
	15.4	0.293	15.436	0.21	15.448	0.19		5.4728	-0.19317	5.43623	2.45735			3.98247	0.01077	3.98347	0.56381	3.98247	0.68022
	15.501	0.302	15.542	0.215	15.549	0.194		5.47329	-0.21459	5.43648	2.30878			3.98296	0.00987	3.98396	0.57647	3.98296	0.73875
	15.607	0.309	15.643	0.22	15.655	0.204		5.47378	-0.15367	5.43672	2.27028			3.98345	0.00895	3.98445	0.59004	3.98345	0.72474
	15.713	0.315	15.75	0.226	15.758	0.21		5.47427	-0.08631	5.43697	2.44075			3.98394	0.0083	3.98494	0.6092	3.98394	0.67315
	15.816	0.323	15.859	0.233	15.859	0.213		5.47476	-0.09348	5.43721	2.5655			3.98443	0.00783	3.98543	0.6159	3.98443	0.65396
	15.925	0.332	15.968	0.239	15.963	0.217		5.47525	0.06279	5.43745	2.48129			3.98492	0.00725	3.98592	0.62245	3.98492	0.66769
	16.031	0.34	16.072	0.245	16.064	0.22		5.47574	-0.09855	5.4377	2.36878			3.98541	0.00728	3.98641	0.62538	3.98541	0.69164
	16.14	0.348	16.176	0.25	16.169	0.222		5.47623	-0.21015	5.43794	2.36075			3.9859	0.007	3.9869	0.63086	3.9859	0.72325
	16.25	0.358	16.278	0.257	16.275	0.227		5.47672	0.05996	5.43819	2.33313			3.98639	0.00689	3.98739	0.63932	3.98639	0.73641
	16.356	0.366	16.384	0.266	16.38	0.23		5.47721	-0.08093	5.43843	2.30552			3.98688	0.00697	3.98788	0.64647	3.98688	0.69653
	16.464	0.371	16.49	0.272	16.488	0.235		5.4777	-0.10322	5.43868	2.2311			3.98737	0.00718	3.98837	0.65061	3.98737	0.67898
	16.569	0.379	16.59	0.277	16.595	0.241		5.47818	-0.02584	5.43892	2.15668			3.98785	0.00741	3.98885	0.64856	3.98785	0.72493
	16.67	0.384	16.692	0.286	16.702	0.246		5.47867	-0.16798	5.43917	2.18675			3.98834	0.0076	3.98934	0.65389	3.98834	0.83424
	16.775	0.396	16.797	0.296	16.804	0.251		5.47916	0.05921	5.43941	2.21681			3.98883	0.00794	3.98983	0.66482	3.98883	0.9511
	16.875	0.405	16.902	0.306	16.909	0.255		5.47965	0.18966	5.43966	2.27953			3.98932	0.00833	3.99032	0.67384	3.98932	0.81988
	16.977	0.414	17.006	0.313	17.012	0.256		5.48014	-0.12509	5.4399	2.34225			3.98981	0.00892	3.99081	0.66752	3.98981	0.53449
	17.08	0.421	17.115	0.32	17.115	0.259		5.48063	-0.11407	5.44015	2.30048			3.9903	0.00944	3.9913	0.64892	3.9903	0.35362
	17.183	0.429	17.218	0.326	17.221	0.264		5.48112	0.15699	5.44039	2.25872			3.99079	0.01016	3.99179	0.60963	3.99079	0.25146
	17.285	0.44	17.323	0.334	17.327	0.27		5.48161	0.11514	5.44064	2.20097			3.99128	0.01107	3.99228	0.56867	3.99128	0.1936
	17.393	0.45	17.43	0.342	17.43	0.276		5.4821	0.17036	5.44088	2.14321			3.99177	0.01206	3.99277	0.53279	3.99177	0.15391
	17.494	0.459	17.535	0.35	17.536	0.281		5.48259	0.3271	5.44112	2.1377			3.99226	0.01357	3.99326	0.49523	3.99226	0.12781
	17.598	0.468	17.636	0.358	17.644	0.284		5.48308	0.13859	5.44137	2.13219			3.99275	0.01541	3.99375	0.46797	3.99275	0.10499
	17.705	0.479	17.739	0.362	17.749	0.29		5.48357	-0.10967	5.44161	2.18219			3.99324	0.01784	3.99424	0.43768	3.99324	0.08988
	17.81	0.491	17.842	0.367	17.851	0.295		5.48406	0.55399	5.44186	2.23219			3.99373	0.02059	3.99473	0.41428	3.99373	0.07807
	17.913	0.5	17.946	0.376	17.954	0.3		5.48454	0.5013	5.4421	2.1777			3.99422	0.0238	3.99522	0.39573	3.99422	0.06935
	18.019	0.513	18.048	0.388	18.056	0.306		5.48503	0.30581	5.44235	2.12321			3.9947	0.02779	3.9957	0.37417	3.9947	0.05848
	18.124	0.524	18.152	0.398	18.16	0.311		5.48552	0.3619	5.44259	2.09158			3.99519	0.03346	3.99619	0.34939	3.99519	0.05028
	18.229	0.534	18.256	0.407	18.265	0.313		5.48601	0.53275	5.44284	2.05995			3.99568	0.04272	3.99668	0.33262	3.99568	0.04353
	18.331	0.544	18.358	0.415	18.371	0.313		5.4865	0.30764	5.44308	2.13281			3.99617	0.05775	3.99717	0.31975	3.99617	0.03889
	18.435	0.555	18.464	0.423	18.478	0.319		5.48699	0.45833	5.44333	2.20566			3.99666	0.08126	3.99766	0.29953	3.99666	0.0343
	18.538	0.564	18.57	0.43	18.58	0.327		5.48748	0.41053	5.44357	2.07825			3.99715	0.11421	3.99815	0.28807	3.99715	0.03161
	18.64	0.573	18.674	0.44	18.686	0.333		5.48797	0.77238	5.44382	1.95084			3.99764	0.15362	3.99864	0.28008	3.99764	0.02825
	18.743	0.585	18.774	0.45	18.787	0.339		5.48846	0.37809	5.44406	1.99758			3.99813	0.1913	3.99913	0.26826	3.99813	0.0259
	18.847	0.598	18.879	0.46	18.891	0.343		5.48895	0.61082	5.4443	2.04431			3.99862	0.2087	3.99962	0.25878	3.99862	0.02289
	18.948	0.61	18.988	0.471	18.992	0.347		5.48944	0.69646	5.44455	1.99213			3.99911	0.19827	4.00011	0.24873	3.99911	0.02148
	19.056	0.623	19.098	0.482	19.096	0.354		5.48993	0.79885	5.44479	1.93996			3.9996	0.18464	4.0006	0.24591	3.9996	0.01989
	19.16	0.634	19.205	0.495	19.202	0.359		5.49042	1.05073	5.44504	1.99227			4.00009	0.1806	4.00109	0.23323	4.00009	0.01912
	19.269	0.646	19.305	0.508	19.307	0.363		5.49091	0.61092	5.44528	2.04458			4.00058	0.17698	4.00158	0.22985	4.00058	0.01784
	19.369	0.659	19.412	0.52	19.407	0.368		5.49139	0.94973	5.44553	2.0022			4.00107	0.16427	4.00207	0.22307	4.00107	0.01742
	19.478	0.672	19.516	0.528	19.51	0.378		5.49188	0.96921	5.44577	1.95982			4.00155	0.1465	4.00255	0.21298	4.00155	0.01662
	19.582	0.684	19.622	0.534	19.613	0.386		5.49237	1.03765	5.44602	1.91744			4.00204	0.13123	4.00304	0.20562	4.00204	0.01662
	19.686	0.696	19.728	0.544	19.719	0.391		5.49286	0.52748	5.44626	1.87506			4.00253	0.12129	4.00353	0.20419	4.00253	0.01618
	19.787	0.708	19.835	0.558	19.819	0.399		5.49335	0.56689	5.44651	1.94805			4.00302	0.11664	4.00402	0.19519	4.00302	0.01666
	19.888	0.719	19.936	0.569	19.923	0.402		5.49384	0.7545	5.44675	2.02104			4.00351	0.11775	4.00451	0.18827	4.00351	0.01734
	19.993	0.733	20.036	0.579	20.024	0.404		5.49433	1.26589	5.447	2.04179			4.004	0.1254	4.005	0.18305	4.004	0.01953
	20.1	0.745	20.139	0.589	20.128	0.41		5.49482	1.5693	5.44724	2.06254			4.00449	0.13826	4.00549	0.17614	4.00449	0.02294
	20.206	0.755	20.239	0.603	20.232	0.418		5.49531	0.8019	5.44749	1.97554			4.00498	0.15279	4.00598	0.17345	4.00498	0.02793
	20.311	0.769	20.346	0.617	20.334	0.422		5.4958	1.15984	5.44773	1.88853			4.00547	0.16695	4.00647	0.17146	4.00547	0.03356
	20.418	0.786	20.446	0.627	20.441	0.429		5.49629	1.04581	5.44797	1.90602			4.00596	0.17902	4.00696	0.17282	4.00596	0.04089
	20.526	0.801	20.548	0.638	20.542	0.435		5.49678	1.2798	5.44822	1.9235			4.00645	0.19198	4.00745	0.17495	4.00645	0.04809
	20.631	0.817	20.649	0.649	20.642	0.445		5.49727	1.75202	5.44846	1.97315			4.00694	0.20954	4.00794	0.17564	4.00694	0.05018
	20.74	0.831	20.756	0.662	20.749	0.454		5.49776	1.99998	5.44871	2.02281			4.00743	0.22601	4.00843	0.17816	4.00743	0.04683
	20.842	0.845	20.856	0.676	20.85	0.461		5.49824	1.74123	5.44895	2.07247			4.00792	0.22196	4.00892	0.1743	4.00792	0.04559
	20.943	0.859	20.956	0.688	20.958	0.467		5.49873	1.67944	5.4492	2.12213			4.0084	0.18892	4.0094	0.17878	4.0084	0.04537
	21.051	0.875	21.062	0.702	21.064	0.473		5.49922	1.98991	5.44944	2.07165			4.00889	0.15291	4.00989	0.17874	4.00889	0.0447
	21.152	0.89	21.169	0.712	21.167	0.478		5.49971	1.71992	5.44969	2.02118			4.00938	0.12904	4.01038	0.18151	4.00938	0.04122
	21.253	0.905	21.269	0.723	21.269	0.486		5.5002	1.71202	5.44993	2.00336			4.00987	0.11285	4.01087	0.18734	4.00987	0.03783
	21.358	0.921	21.371	0.732	21.37	0.493		5.50069	2.26091	5.45018	2.09002			4.01036	0.09815	4.01136	0.19644	4.01036	0.03535
	21.464	0.935	21.472	0.742	21.472	0.502		5.50118	2.1174	5.45042	2.11083			4.01085	0.08488	4.01185	0.20312	4.01085	0.03469
	21.565	0.947	21.576	0.755	21.573	0.508		5.50167	2.38791	5.45067	1.92268			4.01134	0.07383	4.01234	0.21568	4.01134	0.03456
	21.666	0.959	21.679	0.772	21.681	0.515		5.50216	2.63067	5.45091	1.83248			4.01183	0.06424	4.01283	0.22288	4.01183	0.03612
	21.768	0.972	21.781	0.787	21.787	0.523		5.50265	2.61425	5.45115	1.95125			4.01232	0.05526	4.01332	0.22579	4.01232	0.03879
	21.872	0.986	21.89	0.8	21.89	0.531		5.50314	3.08976	5.4514	2.09179			4.01281	0.04694	4.01381	0.22454	4.01281	0.04277
	21.975	1.002	21.996	0.814	21.998	0.539		5.50363	3.1168	5.45164	2.02336			4.0133	0.0401	4.0143	0.22227	4.0133	0.04635
	22.078	1.019	22.097	0.828	22.108	0.546		5.50412	2.76275	5.45189	1.78731			4.01379	0.03428	4.01479	0.21546	4.01379	0.04879
	22.188	1.038	22.199	0.842	22.215	0.553		5.50461	3.37467	5.45213	1.76024			4.01428	0.02952	4.01528	0.20694	4.01428	0.05037
	22.293	1.056	22.3	0.856	22.316	0.558		5.50509	2.98119	5.45238	1.99642			4.01476	0.02596	4.01576	0.20839	4.01476	0.05203
	22.394	1.072	22.406	0.87	22.417	0.566		5.50558	3.67253	5.45262	2.12811			4.01525	0.02306	4.01625	0.20739	4.01525	0.05522
	22.495	1.089	22.513	0.883	22.522	0.574		5.50607	3.19959	5.45287	1.94853			4.01574	0.02075	4.01674	0.20806	4.01574	0.0598
	22.595	1.105	22.616	0.895	22.629	0.583		5.50656	3.23843	5.45311	1.76895			4.01623	0.01919	4.01723	0.20645	4.01623	0.0595
	22.701	1.123	22.717	0.906	22.735	0.591		5.50705	3.83448	5.45336	1.85384			4.01672	0.01795	4.01772	0.20995	4.01672	0.05491
	22.807	1.14	22.822	0.919	22.841	0.598		5.50754	3.83901	5.4536	1.93873			4.01721	0.01694	4.01821	0.21611	4.01721	0.05243
	22.911	1.153	22.929	0.933	22.945	0.606		5.50803	4.22272	5.45385	1.97139			4.0177	0.01615	4.0187	0.21906	4.0177	0.05008
	23.011	1.165	23.03	0.947	23.051	0.614		5.50852	3.72382	5.45409	2.00404			4.01819	0.0157	4.01919	0.22245	4.01819	0.04506
	23.117	1.181	23.133	0.96	23.155	0.625		5.50901	4.56695	5.45434	1.94799			4.01868	0.01546	4.01968	0.22557	4.01868	0.04015
	23.224	1.196	23.237	0.973	23.264	0.635		5.5095	4.627	5.45458	1.89193			4.01917	0.01484	4.02017	0.2325	4.01917	0.03585
	23.325	1.213	23.34	0.988	23.368	0.645		5.50999	4.38565	5.45482	1.7314			4.01966	0.01429	4.02066	0.24516	4.01966	0.03329
	23.429	1.229	23.448	1.003	23.474	0.655		5.51048	4.9191	5.45507	1.57086			4.02015	0.01311	4.02115	0.25488	4.02015	0.03145
	23.533	1.247	23.55	1.018	23.58	0.664		5.51097	4.67352	5.45531	1.68786			4.02064	0.01198	4.02164	0.26422	4.02064	0.02934
	23.636	1.266	23.655	1.033	23.683	0.673		5.51146	4.38139	5.45556	1.80486			4.02113	0.01114	4.02213	0.27011	4.02113	0.0264
	23.745	1.286	23.762	1.046	23.788	0.683		5.51194	4.66259	5.4558	1.69113			4.02161	0.01004	4.02261	0.27807	4.02161	0.02406
	23.847	1.305	23.866	1.063	23.893	0.694		5.51243	4.88657	5.45605	1.57739			4.0221	0.00937	4.0231	0.26963	4.0221	0.02225
	23.952	1.325	23.969	1.08	23.999	0.701		5.51292	5.46755	5.45629	1.64474			4.02259	0.00853	4.02359	0.26468	4.02259	0.02035
	24.059	1.343	24.077	1.095	24.103	0.709		5.51341	5.44518	5.45654	1.92105			4.02308	0.00796	4.02408	0.24306	4.02308	0.01852
	24.164	1.362	24.178	1.105	24.205	0.715		5.5139	5.7781	5.45678	2.02322			4.02357	0.00758	4.02457	0.2312	4.02357	0.01743
	24.266	1.381	24.281	1.114	24.306	0.723		5.51439	5.19281	5.45703	1.91642			4.02406	0.00745	4.02506	0.22087	4.02406	0.01621
	24.374	1.4	24.387	1.126	24.408	0.733		5.51488	5.63624	5.45727	1.82595			4.02455	0.00748	4.02555	0.20238	4.02455	0.01559
	24.475	1.418	24.489	1.139	24.508	0.741		5.51537	6.16292	5.45752	1.73548			4.02504	0.00772	4.02604	0.19277	4.02504	0.0143
	24.577	1.437	24.593	1.151	24.616	0.752		5.51586	6.02051	5.45776	1.68419			4.02553	0.00798	4.02653	0.1859	4.02553	0.01355
	24.683	1.457	24.694	1.163	24.722	0.765		5.51635	5.86079	5.458	1.6329			4.02602	0.00796	4.02702	0.18014	4.02602	0.01291
	24.785	1.472	24.794	1.175	24.825	0.779		5.51684	6.52161	5.45825	1.79031			4.02651	0.0084	4.02751	0.17537	4.02651	0.01264
	24.888	1.486	24.897	1.19	24.933	0.791		5.51733	6.37545	5.45849	1.94771			4.027	0.00869	4.028	0.17867	4.027	0.01195
	24.988	1.501	25.002	1.206	25.042	0.801		5.51782	6.56392	5.45874	1.93098			4.02749	0.00932	4.02849	0.17428	4.02749	0.0117
	25.089	1.516	25.106	1.224	25.15	0.811		5.5183	6.01602	5.45898	1.70528			4.02798	0.00986	4.02898	0.17157	4.02798	0.01115
	25.193	1.536	25.216	1.242	25.252	0.821		5.51879	6.65005	5.45923	1.59168			4.02846	0.00948	4.02946	0.16802	4.02846	0.01101
	25.298	1.551	25.319	1.261	25.354	0.831		5.51928	6.59758	5.45947	1.82636			4.02895	0.00878	4.02995	0.16369	4.02895	0.0106
	25.402	1.563	25.422	1.277	25.461	0.844		5.51977	6.80006	5.45972	2.06104			4.02944	0.00777	4.03044	0.15437	4.02944	0.00937
	25.502	1.581	25.523	1.289	25.562	0.855		5.52026	7.06119	5.45996	1.94744			4.02993	0.00705	4.03093	0.15137	4.02993	0.00756
	25.606	1.602	25.626	1.299	25.668	0.862		5.52075	6.61452	5.46021	1.69358			4.03042	0.00655	4.03142	0.14306	4.03042	0.00702
	25.709	1.623	25.729	1.307	25.772	0.871		5.52124	6.33024	5.46045	1.64868			4.03091	0.00641	4.03191	0.13735	4.03091	0.00651
	25.809	1.643	25.835	1.314	25.873	0.88		5.52173	6.96713	5.4607	1.77793			4.0314	0.00645	4.0324	0.13027	4.0314	0.00643
	25.913	1.66	25.94	1.323	25.977	0.892		5.52222	6.92858	5.46094	1.90717			4.03189	0.00603	4.03289	0.12476	4.03189	0.00661
	26.016	1.677	26.045	1.333	26.082	0.905		5.52271	6.87527	5.46119	1.85139			4.03238	0.00561	4.03338	0.11824	4.03238	0.00727
	26.123	1.694	26.151	1.347	26.184	0.919		5.5232	6.83223	5.46143	1.79561			4.03287	0.00506	4.03387	0.11279	4.03287	0.00789
	26.228	1.711	26.258	1.36	26.292	0.931		5.52369	7.03015	5.46167	1.91397			4.03336	0.00467	4.03436	0.10675	4.03336	0.00931
	26.333	1.731	26.364	1.375	26.393	0.943		5.52418	7.00894	5.46192	2.03234			4.03385	0.00432	4.03485	0.10077	4.03385	0.01024
	26.439	1.749	26.471	1.391	26.494	0.954		5.52467	6.93399	5.46216	1.90527			4.03434	0.00414	4.03534	0.09701	4.03434	0.01167
	26.545	1.767	26.577	1.405	26.601	0.967		5.52515	6.66551	5.46241	1.7782			4.03483	0.00396	4.03583	0.09099	4.03483	0.01297
	26.651	1.784	26.678	1.419	26.702	0.978		5.52564	7.36028	5.46265	1.89493			4.03531	0.00384	4.03631	0.09025	4.03531	0.0135
	26.758	1.803	26.782	1.433	26.803	0.99		5.52613	6.64981	5.4629	2.01166			4.0358	0.00368	4.0368	0.08259	4.0358	0.0135
	26.864	1.822	26.889	1.45	26.91	1.001		5.52662	6.93733	5.46314	1.98254			4.03629	0.00376	4.03729	0.08676	4.03629	0.01438
	26.965	1.84	26.995	1.466	27.012	1.01		5.52711	7.18304	5.46339	1.95343			4.03678	0.00373	4.03778	0.08269	4.03678	0.0153
	27.07	1.858	27.1	1.48	27.112	1.017		5.5276	7.04679	5.46363	1.92431			4.03727	0.00395	4.03827	0.0832	4.03727	0.01624
	27.177	1.88	27.201	1.492	27.219	1.027		5.52809	7.05305	5.46388	1.8952			4.03776	0.00417	4.03876	0.08673	4.03776	0.01696
	27.283	1.901	27.306	1.503	27.32	1.037		5.52858	6.98899	5.46412	1.93805			4.03825	0.00433	4.03925	0.08304	4.03825	0.01963
	27.387	1.922	27.412	1.513	27.428	1.048		5.52907	7.34223	5.46437	1.98091			4.03874	0.00448	4.03974	0.08173	4.03874	0.02543
	27.488	1.941	27.519	1.526	27.528	1.059		5.52956	7.07666	5.46461	1.91928			4.03923	0.00445	4.04023	0.08254	4.03923	0.03596
	27.592	1.961	27.622	1.541	27.635	1.073		5.53005	6.96062	5.46485	1.85765			4.03972	0.00434	4.04072	0.08023	4.03972	0.04909
	27.697	1.98	27.728	1.55	27.74	1.09		5.53054	7.26315	5.4651	1.84609			4.04021	0.00429	4.04121	0.08811	4.04021	0.06423
	27.804	2	27.831	1.559	27.849	1.105		5.53103	7.09847	5.46534	1.83452			4.0407	0.00451	4.0417	0.08988	4.0407	0.08587
	27.907	2.019	27.937	1.569	27.95	1.119		5.53152	7.23245	5.46559	1.92744			4.04119	0.00445	4.04219	0.09288	4.04119	0.10479
	28.014	2.034	28.037	1.581	28.06	1.135		5.532	6.97384	5.46583	2.02036			4.04167	0.00425	4.04268	0.09453	4.04167	0.09147
	28.117	2.049	28.138	1.594	28.164	1.149		5.53249	7.31224	5.46608	2.00145			4.04216	0.00392	4.04316	0.09276	4.04216	0.07268
	28.218	2.065	28.245	1.61	28.268	1.162		5.53298	7.46875	5.46632	1.98254			4.04265	0.00356	4.04365	0.09564	4.04265	0.06769
	28.319	2.083	28.35	1.624	28.369	1.172		5.53347	7.01223	5.46657	2.06812			4.04314	0.00343	4.04414	0.0986	4.04314	0.06823
	28.419	2.106	28.45	1.637	28.471	1.18		5.53396	7.47302	5.46681	2.15369			4.04363	0.00325	4.04463	0.09797	4.04363	0.06448
	28.526	2.128	28.552	1.651	28.577	1.191		5.53445	7.23539	5.46706	1.9737			4.04412	0.00339	4.04512	0.09788	4.04412	0.05394
	28.631	2.148	28.653	1.666	28.682	1.203		5.53494	7.47281	5.4673	1.79371			4.04461	0.00323	4.04561	0.10128	4.04461	0.04513
	28.741	2.17	28.76	1.682	28.783	1.218		5.53543	7.16235	5.46755	1.91411			4.0451	0.00338	4.0461	0.09758	4.0451	0.03809
	28.843	2.19	28.86	1.694	28.885	1.233		5.53592	7.48799	5.46779	2.03451			4.04559	0.00335	4.04659	0.09424	4.04559	0.03473
	28.943	2.209	28.968	1.706	28.986	1.249		5.53641	7.79354	5.46803	2.07274			4.04608	0.00348	4.04708	0.09184	4.04608	0.03457
	29.049	2.229	29.073	1.714	29.094	1.264		5.5369	7.66679	5.46828	1.902			4.04657	0.00357	4.04757	0.09247	4.04657	0.03756
	29.156	2.248	29.18	1.724	29.196	1.277		5.53739	7.46205	5.46852	1.82269			4.04706	0.00388	4.04806	0.09436	4.04706	0.04304
	29.261	2.266	29.284	1.737	29.301	1.29		5.53788	7.2494	5.46877	1.95234			4.04755	0.00378	4.04855	0.09286	4.04755	0.05078
	29.364	2.28	29.388	1.747	29.406	1.306		5.53837	7.76354	5.46901	2.03628			4.04804	0.00358	4.04904	0.09059	4.04804	0.05895
	29.47	2.295	29.488	1.755	29.51	1.322		5.53885	7.74481	5.46926	1.91125			4.04852	0.0031	4.04952	0.09361	4.04852	0.0688
	29.574	2.309	29.59	1.767	29.612	1.334		5.53934	7.86915	5.4695	1.78623			4.04901	0.00312	4.05001	0.09429	4.04901	0.07281
	29.678	2.325	29.692	1.78	29.718	1.348		5.53983	7.79552	5.46975	1.87017			4.0495	0.00285	4.0505	0.09713	4.0495	0.07498
	29.78	2.342	29.8	1.796	29.825	1.362		5.54032	7.47771	5.46999	2.0224			4.04999	0.00295	4.05099	0.09796	4.04999	0.0828
	29.885	2.36	29.903	1.813	29.927	1.376		5.54081	7.49188	5.47024	1.96567			4.05048	0.00268	4.05148	0.09468	4.05048	0.09889
	29.989	2.378	30.01	1.829	30.032	1.387		5.5413	7.82882	5.47048	1.93506			4.05097	0.00242	4.05197	0.096	4.05097	0.09541
	30.098	2.4	30.118	1.846	30.137	1.401		5.54179	7.72062	5.47073	1.90445			4.05146	0.00225	4.05246	0.09706	4.05146	0.06408
	30.203	2.422	30.225	1.862	30.237	1.416		5.54228	7.60662	5.47097	2.04689			4.05195	0.00217	4.05295	0.09542	4.05195	0.04277
	30.31	2.445	30.33	1.876	30.344	1.431		5.54277	7.50112	5.47122	2.18933			4.05244	0.00217	4.05344	0.09082	4.05244	0.03164
	30.419	2.466	30.43	1.889	30.446	1.443		5.54326	7.61464	5.47146	2.08798			4.05293	0.00226	4.05393	0.08479	4.05293	0.02599
	30.527	2.488	30.532	1.902	30.551	1.457		5.54375	7.94792	5.4717	1.98662			4.05342	0.00206	4.05442	0.08834	4.05342	0.02228
	30.631	2.506	30.636	1.912	30.654	1.472		5.54424	8.21484	5.47195	1.9656			4.05391	0.00221	4.05491	0.08523	4.05391	0.01843
	30.738	2.525	30.743	1.921	30.764	1.49		5.54473	8.15963	5.47219	1.94458			4.0544	0.00224	4.0554	0.08615	4.0544	0.01539
	30.838	2.54	30.846	1.928	30.867	1.508		5.54521	7.76983	5.47244	1.97581			4.05489	0.00211	4.05589	0.08876	4.05489	0.01387
	30.941	2.557	30.949	1.933	30.969	1.526		5.5457	8.15432	5.47268	2.00703			4.05537	0.00198	4.05637	0.08336	4.05537	0.01217
	31.046	2.574	31.05	1.94	31.077	1.543		5.54619	7.74844	5.47293	2.03716			4.05586	0.00195	4.05686	0.08529	4.05586	0.0102
	31.152	2.588	31.153	1.952	31.185	1.559		5.54668	8.1728	5.47317	2.0673			4.05635	0.00186	4.05735	0.07637	4.05635	0.00868
	31.252	2.595	31.259	1.967	31.29	1.575		5.54717	7.89533	5.47342	1.99295			4.05684	0.00175	4.05784	0.07631	4.05684	0.00771
	31.354	2.603	31.367	1.983	31.392	1.59		5.54766	7.961	5.47366	1.9186			4.05733	0.00153	4.05833	0.07376	4.05733	0.00664
	31.46	2.618	31.474	2.002	31.498	1.602		5.54815	8.08912	5.47391	1.90493			4.05782	0.00163	4.05882	0.07274	4.05782	0.00607
	31.562	2.633	31.577	2.019	31.601	1.612		5.54864	7.75121	5.47415	1.89125			4.05831	0.00154	4.05931	0.06678	4.05831	0.00556
	31.664	2.653	31.681	2.037	31.706	1.621		5.54913	7.881	5.4744	2.03866			4.0588	0.00141	4.0598	0.06814	4.0588	0.00523
	31.774	2.678	31.784	2.053	31.811	1.637		5.54962	8.03162	5.47464	2.18607			4.05929	0.00147	4.06029	0.06487	4.05929	0.00495
	31.878	2.7	31.892	2.067	31.918	1.655		5.55011	7.5954	5.47488	2.15498			4.05978	0.00133	4.06078	0.06341	4.05978	0.00465
	31.983	2.723	32	2.08	32.025	1.675		5.5506	7.89621	5.47513	1.91493			4.06027	0.00144	4.06127	0.0632	4.06027	0.00467
	32.085	2.745	32.103	2.092	32.127	1.691		5.55109	7.65502	5.47537	1.77936			4.06076	0.00162	4.06176	0.05913	4.06076	0.00448
	32.191	2.765	32.21	2.099	32.233	1.708		5.55158	7.65156	5.47562	1.85275			4.06125	0.00138	4.06225	0.05991	4.06125	0.00426
	32.296	2.782	32.315	2.107	32.34	1.73		5.55206	7.16409	5.47586	2.00587			4.06174	0.00147	4.06274	0.06107	4.06174	0.00402
	32.396	2.792	32.416	2.115	32.447	1.752		5.55255	6.98007	5.47611	2.15899			4.06222	0.00139	4.06322	0.05465	4.06222	0.00387
	32.501	2.803	32.519	2.122	32.55	1.772		5.55304	7.15965	5.47635	2.08138			4.06271	0.00152	4.06371	0.0587	4.06271	0.00383
	32.607	2.818	32.625	2.133	32.657	1.788		5.55353	7.01397	5.4766	2.00377			4.0632	0.00149	4.0642	0.05426	4.0632	0.0038
	32.709	2.833	32.729	2.146	32.765	1.799		5.55402	7.06781	5.47684	2.10682			4.06369	0.00156	4.06469	0.05415	4.06369	0.00366
	32.812	2.847	32.83	2.161	32.866	1.81		5.55451	7.03107	5.47709	2.20988			4.06418	0.00147	4.06518	0.05524	4.06418	0.0036
	32.919	2.861	32.935	2.176	32.969	1.827		5.555	6.79856	5.47733	2.13879			4.06467	0.00161	4.06567	0.05069	4.06467	0.00359
	33.024	2.877	33.042	2.192	33.074	1.841		5.55549	6.58447	5.47758	2.06771			4.06516	0.0017	4.06616	0.0498	4.06516	0.00366
	33.127	2.895	33.144	2.208	33.175	1.854		5.55598	6.22164	5.47782	2.06846			4.06565	0.0017	4.06665	0.05094	4.06565	0.00338
	33.233	2.916	33.248	2.226	33.283	1.87		5.55647	6.49925	5.47807	2.0692			4.06614	0.00193	4.06714	0.05177	4.06614	0.00354
	33.342	2.938	33.353	2.246	33.385	1.887		5.55696	6.68498	5.47831	2.06995			4.06663	0.00205	4.06763	0.04759	4.06663	0.00379
	33.445	2.959	33.458	2.264	33.486	1.905		5.55745	6.02582	5.47855	2.0707			4.06712	0.00244	4.06812	0.04935	4.06712	0.00385
	33.549	2.98	33.56	2.28	33.587	1.924		5.55794	6.04099	5.4788	2.03118			4.06761	0.00264	4.06861	0.05275	4.06761	0.00438
	33.654	3	33.665	2.291	33.694	1.946		5.55843	6.13074	5.47904	1.99166			4.0681	0.00285	4.0691	0.05279	4.0681	0.00448
	33.758	3.021	33.77	2.298	33.794	1.966		5.55891	6.10982	5.47929	2.05662			4.06859	0.00329	4.06959	0.05347	4.06859	0.00512
	33.866	3.041	33.877	2.305	33.896	1.986		5.5594	5.71975	5.47953	2.12158			4.06907	0.00365	4.07007	0.05057	4.06907	0.00492
	33.967	3.057	33.98	2.315	34.004	2.008		5.55989	5.6758	5.47978	2.14042			4.06956	0.00415	4.07056	0.04775	4.06956	0.00499
	34.07	3.072	34.084	2.325	34.106	2.026		5.56038	5.51333	5.48002	2.15927			4.07005	0.00475	4.07105	0.04858	4.07005	0.00443
	34.176	3.087	34.185	2.337	34.209	2.041		5.56087	5.28224	5.48027	2.23035			4.07054	0.00498	4.07154	0.04584	4.07054	0.00449
	34.278	3.101	34.29	2.348	34.31	2.056		5.56136	4.97255	5.48051	2.30144			4.07103	0.00535	4.07203	0.04671	4.07103	0.00458
	34.38	3.111	34.392	2.363	34.411	2.069		5.56185	5.15609	5.48076	2.20165			4.07152	0.0056	4.07252	0.04754	4.07152	0.00444
	34.482	3.123	34.495	2.381	34.515	2.077		5.56234	4.73155	5.481	2.10186			4.07201	0.00571	4.07301	0.04575	4.07201	0.00392
	34.585	3.14	34.595	2.399	34.616	2.089		5.56283	4.63975	5.48125	2.10655			4.0725	0.00553	4.0735	0.04348	4.0725	0.0035
	34.691	3.162	34.701	2.418	34.717	2.102		5.56332	4.6491	5.48149	2.11124			4.07299	0.00546	4.07399	0.04804	4.07299	0.00304
	34.797	3.185	34.81	2.438	34.82	2.121		5.56381	4.49928	5.48173	2.18233			4.07348	0.00537	4.07448	0.04783	4.07348	0.00308
	34.899	3.211	34.92	2.458	34.923	2.142		5.5643	4.2791	5.48198	2.25341			4.07397	0.00535	4.07497	0.04232	4.07397	0.00273
	35.007	3.239	35.026	2.475	35.023	2.162		5.56479	4.03468	5.48222	2.15036			4.07446	0.00537	4.07546	0.04527	4.07446	0.00276
	35.116	3.264	35.128	2.489	35.128	2.186		5.56528	4.23455	5.48247	2.0473			4.07495	0.00536	4.07595	0.04577	4.07495	0.00232
	35.224	3.287	35.23	2.502	35.236	2.208		5.56576	3.80511	5.48271	2.01281			4.07543	0.0057	4.07643	0.0439	4.07543	0.00232
	35.328	3.306	35.336	2.51	35.344	2.228		5.56625	3.51166	5.48296	1.97832			4.07592	0.00593	4.07692	0.0436	4.07592	0.0021
	35.433	3.32	35.437	2.518	35.45	2.248		5.56674	3.2788	5.4832	2.04832			4.07641	0.00595	4.07741	0.04482	4.07641	0.00219
	35.537	3.33	35.538	2.53	35.553	2.266		5.56723	3.24956	5.48345	2.11832			4.0769	0.00587	4.0779	0.04297	4.0769	0.00205
	35.639	3.341	35.64	2.541	35.658	2.279		5.56772	3.23166	5.48369	2.14151			4.07739	0.00594	4.07839	0.04834	4.07739	0.00222
	35.74	3.357	35.742	2.554	35.765	2.288		5.56821	2.76326	5.48394	2.16471			4.07788	0.00586	4.07888	0.04378	4.07788	0.00233
	35.842	3.373	35.847	2.569	35.866	2.3		5.5687	3.01345	5.48418	2.13566			4.07837	0.00587	4.07937	0.04499	4.07837	0.00227
	35.944	3.391	35.952	2.584	35.966	2.313		5.56919	2.74612	5.48443	2.10662			4.07886	0.00556	4.07986	0.04422	4.07886	0.00236
	36.048	3.41	36.053	2.599	36.067	2.326		5.56968	2.96858	5.48467	2.13308			4.07935	0.00538	4.08035	0.04398	4.07935	0.00274
	36.15	3.43	36.159	2.619	36.169	2.337		5.57017	2.64988	5.48492	2.15954			4.07984	0.00506	4.08084	0.04655	4.07984	0.00265
	36.257	3.453	36.26	2.639	36.274	2.352		5.57066	2.79056	5.48516	2.186			4.08033	0.00503	4.08133	0.04593	4.08033	0.00293
	36.361	3.475	36.365	2.662	36.375	2.372		5.57115	2.40028	5.4854	2.21246			4.08082	0.0048	4.08182	0.04534	4.08082	0.00265
	36.468	3.499	36.473	2.683	36.476	2.393		5.57164	2.65994	5.48565	2.27756			4.08131	0.00454	4.08231	0.04386	4.08131	0.00298
	36.572	3.52	36.579	2.707	36.585	2.417		5.57213	2.36215	5.48589	2.34266			4.0818	0.0039	4.0828	0.04731	4.0818	0.00244
	36.678	3.542	36.683	2.729	36.688	2.442		5.57261	2.37497	5.48614	2.43388			4.08228	0.00358	4.08328	0.04824	4.08228	0.00257
	36.785	3.564	36.789	2.748	36.792	2.465		5.5731	2.58616	5.48638	2.31613			4.08277	0.00317	4.08377	0.04926	4.08277	0.0025
	36.89	3.587	36.896	2.762	36.892	2.486		5.57359	1.90927	5.48663	2.17879			4.08326	0.00293	4.08426	0.04802	4.08326	0.00246
	36.99	3.607	36.996	2.77	36.995	2.505		5.57408	2.01172	5.48687	2.25042			4.08375	0.00277	4.08475	0.04715	4.08375	0.00238
	37.092	3.625	37.101	2.78	37.096	2.519		5.57457	1.91351	5.48712	2.36558			4.08424	0.00259	4.08524	0.04537	4.08424	0.00218
	37.194	3.64	37.204	2.791	37.202	2.533		5.57506	1.86158	5.48736	2.48075			4.08473	0.00238	4.08573	0.04826	4.08473	0.00217
	37.3	3.653	37.31	2.8	37.302	2.547		5.57555	1.61833	5.48761	2.32109			4.08522	0.00235	4.08622	0.04708	4.08522	0.00202
	37.404	3.668	37.41	2.812	37.409	2.562		5.57604	1.6733	5.48785	2.16144			4.08571	0.00216	4.08671	0.04751	4.08571	0.00211
	37.505	3.681	37.511	2.833	37.51	2.576		5.57653	1.75012	5.4881	2.24994			4.0862	0.00199	4.0872	0.04467	4.0862	0.00222
	37.611	3.695	37.613	2.852	37.614	2.589		5.57702	1.57549	5.48834	2.44292			4.08669	0.00199	4.08769	0.04632	4.08669	0.00197
	37.716	3.716	37.721	2.874	37.717	2.604		5.57751	1.63751	5.48858	2.52925			4.08718	0.00198	4.08818	0.04308	4.08718	0.00199
	37.824	3.738	37.827	2.895	37.818	2.622		5.578	1.61428	5.48883	2.51108			4.08767	0.0019	4.08867	0.04809	4.08767	0.00208
	37.931	3.763	37.935	2.918	37.923	2.642		5.57849	1.64762	5.48907	2.53863			4.08816	0.00181	4.08916	0.04502	4.08816	0.0022
	38.035	3.789	38.045	2.943	38.031	2.663		5.57897	1.64884	5.48932	2.67067			4.08865	0.00152	4.08965	0.0476	4.08865	0.00244
	38.143	3.819	38.152	2.965	38.134	2.684		5.57946	1.45777	5.48956	2.65849			4.08913	0.00167	4.09013	0.04975	4.08913	0.00231
	38.253	3.849	38.253	2.983	38.239	2.709		5.57995	1.58927	5.48981	2.43735			4.08962	0.0017	4.09062	0.05278	4.08962	0.00206
	38.361	3.878	38.354	2.999	38.344	2.733		5.58044	1.29517	5.49005	2.26844			4.09011	0.00147	4.09111	0.04718	4.09011	0.00201
	38.465	3.901	38.46	3.013	38.447	2.751		5.58093	1.08613	5.4903	2.30851			4.0906	0.0016	4.0916	0.04905	4.0906	0.00197
	38.569	3.919	38.561	3.023	38.554	2.77		5.58142	1.48332	5.49054	2.52925			4.09109	0.00136	4.09209	0.05206	4.09109	0.00187
	38.671	3.936	38.664	3.036	38.662	2.784		5.58191	1.25059	5.49079	2.6455			4.09158	0.00156	4.09258	0.04978	4.09158	0.00155
	38.772	3.951	38.764	3.049	38.764	2.797		5.5824	1.14219	5.49103	2.52013			4.09207	0.00121	4.09307	0.05003	4.09207	0.0016
	38.874	3.966	38.865	3.064	38.868	2.813		5.58289	1.68086	5.49128	2.39476			4.09256	0.00128	4.09356	0.05067	4.09256	0.00146
	38.981	3.98	38.968	3.081	38.971	2.825		5.58338	0.98987	5.49152	2.38211			4.09305	0.00122	4.09405	0.05145	4.09305	0.00128
	39.082	3.997	39.075	3.1	39.071	2.839		5.58387	1.21211	5.49177	2.36946			4.09354	0.00114	4.09454	0.05296	4.09354	0.0012
	39.184	4.012	39.176	3.121	39.171	2.857		5.58436	1.39774	5.49201	2.46129			4.09403	0.00106	4.09503	0.04862	4.09403	0.0012
	39.289	4.026	39.28	3.142	39.275	2.873		5.58485	0.89312	5.49225	2.55312			4.09452	0.00126	4.09552	0.04788	4.09452	0.00106
	39.389	4.042	39.386	3.164	39.379	2.894		5.58534	1.08226	5.4925	2.58183			4.09501	0.00118	4.09601	0.04886	4.09501	0.00121
	39.491	4.066	39.486	3.187	39.481	2.917		5.58582	1.05718	5.49274	2.61053			4.0955	0.00116	4.0965	0.048	4.0955	0.00109
	39.596	4.089	39.59	3.21	39.587	2.941		5.58631	0.96843	5.49299	2.53476			4.09598	0.00104	4.09698	0.05015	4.09598	0.000994694
	39.704	4.115	39.695	3.231	39.696	2.967		5.5868	1.53073	5.49323	2.45898			4.09647	0.0009166	4.09747	0.05189	4.09647	0.00113
	39.806	4.144	39.8	3.252	39.804	2.991		5.58729	1.48214	5.49348	2.55734			4.09696	0.00102	4.09796	0.04566	4.09696	0.000923574
	39.912	4.174	39.902	3.274	39.907	3.008		5.58778	1.08217	5.49372	2.6557			4.09745	0.000867522	4.09845	0.04742	4.09745	0.000954585
	40.018	4.204	40.006	3.293	40.01	3.023		5.58827	1.3349	5.49397	2.75406			4.09794	0.000987381	4.09894	0.04505	4.09794	0.000965595
	40.121	4.23	40.111	3.307	40.111	3.035		5.58876	1.70596	5.49421	2.85243			4.09843	0.0008763	4.09943	0.04512	4.09843	0.000843378
	40.228	4.255	40.217	3.319	40.214	3.047		5.58925	1.66373	5.49446	2.73747			4.09892	0.000905448	4.09992	0.04112	4.09892	0.00101
	40.334	4.277	40.319	3.33	40.316	3.056		5.58974	1.67172	5.4947	2.62251			4.09941	0.000900301	4.10041	0.04475	4.09941	0.00114
	40.441	4.297	40.424	3.343	40.417	3.071		5.59023	1.57843	5.49495	2.61203			4.0999	0.00103	4.1009	0.04263	4.0999	0.000986836
	40.544	4.314	40.527	3.357	40.519	3.091		5.59072	1.38461	5.49519	2.60156			4.10039	0.00115	4.10139	0.04763	4.10039	0.000986311
	40.649	4.331	40.629	3.372	40.619	3.11		5.59121	1.60218	5.49543	2.68094			4.10088	0.000786675	4.10188	0.04214	4.10088	0.00111
	40.752	4.342	40.734	3.392	40.725	3.135		5.5917	1.17919	5.49568	2.76032			4.10137	0.000928295	4.10237	0.04558	4.10137	0.00088189
	40.853	4.357	40.839	3.416	40.828	3.16		5.59219	1.94605	5.49592	2.83971			4.10186	0.000996112	4.10286	0.04707	4.10186	0.00109
	40.957	4.38	40.94	3.441	40.936	3.186		5.59267	1.74065	5.49617	2.91909			4.10234	0.000972979	4.10335	0.04079	4.10234	0.000806336
	41.061	4.41	41.045	3.469	41.04	3.208		5.59316	1.55363	5.49641	2.8744			4.10283	0.00104	4.10383	0.04311	4.10283	0.00103
	41.162	4.44	41.153	3.498	41.146	3.234		5.59365	1.85299	5.49666	2.82971			4.10332	0.000981995	4.10432	0.04529	4.10332	0.00102
	41.267	4.472	41.26	3.524	41.252	3.26		5.59414	1.623	5.4969	2.78501			4.10381	0.0011	4.10481	0.04277	4.10381	0.00106
	41.374	4.506	41.365	3.547	41.356	3.283		5.59463	1.78493	5.49715	2.74032			4.1043	0.000995454	4.1053	0.04507	4.1043	0.00105
	41.482	4.541	41.474	3.569	41.464	3.307		5.59512	1.79182	5.49739	2.79957			4.10479	0.00103	4.10579	0.04252	4.10479	0.000966687
	41.587	4.573	41.582	3.587	41.571	3.325		5.59561	1.91059	5.49764	2.85882			4.10528	0.000749131	4.10628	0.0435	4.10528	0.00109
	41.687	4.599	41.687	3.604	41.672	3.34		5.5961	1.94744	5.49788	2.91807			4.10577	0.000664977	4.10677	0.04807	4.10577	0.00109
	41.788	4.62	41.79	3.621	41.777	3.356		5.59659	1.96371	5.49813	2.97732			4.10626	0.000886413	4.10726	0.04315	4.10626	0.00144
	41.896	4.636	41.893	3.636	41.877	3.37		5.59708	2.17771	5.49837	2.99303			4.10675	0.000891255	4.10775	0.04198	4.10675	0.0014
	41.998	4.649	41.998	3.647	41.982	3.384		5.59757	1.78659	5.49862	3.00874			4.10724	0.000923424	4.10824	0.03997	4.10724	0.00153
	42.101	4.667	42.102	3.663	42.086	3.405		5.59806	2.28105	5.49886	3.02446			4.10773	0.00082605	4.10873	0.04598	4.10773	0.00158
	42.205	4.685	42.21	3.685	42.192	3.43		5.59855	2.36641	5.4991	3.04017			4.10822	0.00085188	4.10922	0.04266	4.10822	0.00175
	42.309	4.703	42.315	3.71	42.298	3.456		5.59904	2.1122	5.49935	3.06452			4.10871	0.000741248	4.10971	0.04218	4.10871	0.00143
	42.417	4.727	42.416	3.735	42.401	3.482		5.59952	2.16346	5.49959	3.08888			4.10919	0.000792566	4.11019	0.03961	4.10919	0.00136
	42.522	4.755	42.521	3.762	42.509	3.509		5.60001	2.44715	5.49984	3.11323			4.10968	0.000851976	4.11068	0.04218	4.10968	0.00139
	42.623	4.782	42.622	3.788	42.618	3.54		5.6005	2.55579	5.50008	3.13758			4.11017	0.000925264	4.11117	0.03966	4.11017	0.00129
	42.727	4.81	42.727	3.818	42.725	3.568		5.60099	2.61285	5.50033	3.16193			4.11066	0.000841882	4.11166	0.03881	4.11066	0.00133
	42.836	4.838	42.834	3.851	42.827	3.591		5.60148	2.73465	5.50057	3.18629			4.11115	0.00104	4.11215	0.03753	4.11115	0.0015
	42.939	4.867	42.94	3.88	42.928	3.611		5.60197	2.76651	5.50082	3.21064			4.11164	0.00092026	4.11264	0.03359	4.11164	0.00155
	43.045	4.9	43.043	3.905	43.029	3.627		5.60246	2.88463	5.50106	3.23499			4.11213	0.00114	4.11313	0.0374	4.11213	0.00162
	43.15	4.935	43.147	3.928	43.132	3.643		5.60295	3.19981	5.50131	3.26043			4.11262	0.00116	4.11362	0.03751	4.11262	0.00153
	43.252	4.965	43.25	3.946	43.236	3.663		5.60344	3.31891	5.50155	3.28587			4.11311	0.00114	4.11411	0.03424	4.11311	0.00138
	43.357	4.993	43.353	3.961	43.343	3.681		5.60393	3.15987	5.5018	3.31131			4.1136	0.00104	4.1146	0.03506	4.1136	0.00141
	43.46	5.015	43.455	3.976	43.443	3.7		5.60442	3.07511	5.50204	3.33675			4.11409	0.00108	4.11509	0.03621	4.11409	0.00142
	43.564	5.034	43.561	3.991	43.547	3.727		5.60491	3.52767	5.50228	3.40573			4.11458	0.000986856	4.11558	0.03704	4.11458	0.00157
	43.666	5.054	43.666	4.005	43.647	3.751		5.6054	3.49401	5.50253	3.4747			4.11507	0.00106	4.11607	0.03467	4.11507	0.00169
	43.767	5.075	43.77	4.024	43.75	3.774		5.60589	3.95341	5.50277	3.54368			4.11556	0.00111	4.11656	0.03685	4.11556	0.00193
	43.873	5.094	43.876	4.049	43.856	3.798		5.60637	3.75194	5.50302	3.61266			4.11604	0.00102	4.11704	0.03704	4.11604	0.00227
	43.976	5.118	43.982	4.081	43.956	3.821		5.60686	4.05561	5.50326	3.65725			4.11653	0.000894725	4.11753	0.03975	4.11653	0.00259
	44.08	5.152	44.085	4.112	44.06	3.85		5.60735	3.73237	5.50351	3.70184			4.11702	0.000763275	4.11802	0.03717	4.11702	0.00292
	44.185	5.19	44.191	4.144	44.165	3.882		5.60784	3.7686	5.50375	3.74642			4.11751	0.000997741	4.11851	0.03953	4.11751	0.00319
	44.287	5.226	44.298	4.178	44.27	3.908		5.60833	4.00903	5.504	3.79101			4.118	0.000773636	4.119	0.03566	4.118	0.00344
	44.392	5.262	44.405	4.208	44.371	3.93		5.60882	3.91855	5.50424	3.73112			4.11849	0.000818625	4.11949	0.03976	4.11849	0.0041
	44.5	5.297	44.507	4.237	44.474	3.951		5.60931	4.09652	5.50449	3.67122			4.11898	0.000760816	4.11998	0.03321	4.11898	0.00456
	44.606	5.325	44.614	4.263	44.579	3.97		5.6098	4.54726	5.50473	3.78547			4.11947	0.000855712	4.12047	0.04041	4.11947	0.00499
	44.71	5.349	44.72	4.282	44.684	3.986		5.61029	4.29346	5.50498	3.89972			4.11996	0.000788181	4.12096	0.04031	4.11996	0.00528
	44.817	5.369	44.826	4.294	44.79	4.002		5.61078	4.42934	5.50522	3.99764			4.12045	0.000802288	4.12145	0.03883	4.12045	0.00501
	44.925	5.39	44.929	4.312	44.891	4.019		5.61127	4.5989	5.50547	4.09556			4.12094	0.00073001	4.12194	0.03742	4.12094	0.00516
	45.031	5.414	45.036	4.335	44.997	4.041		5.61176	5.06998	5.50571	4.08899			4.12143	0.000777201	4.12243	0.03979	4.12143	0.00533
	45.134	5.437	45.137	4.358	45.099	4.064		5.61225	5.05487	5.50595	4.08243			4.12192	0.000627604	4.12292	0.03448	4.12192	0.00501
	45.24	5.464	45.238	4.38	45.201	4.09		5.61273	5.12499	5.5062	4.07369			4.12241	0.000919602	4.12341	0.03785	4.12241	0.00457
	45.342	5.491	45.339	4.402	45.311	4.122		5.61322	5.30321	5.50644	4.06494			4.12289	0.000808112	4.12389	0.03865	4.12289	0.00437
	45.443	5.517	45.443	4.427	45.415	4.156		5.61371	5.59417	5.50669	4.0562			4.12338	0.000682267	4.12438	0.03572	4.12338	0.00419
	45.544	5.539	45.551	4.455	45.523	4.192		5.6142	5.30327	5.50693	4.04746			4.12387	0.000790107	4.12487	0.04301	4.12387	0.00437
	45.649	5.565	45.655	4.483	45.63	4.226		5.61469	5.79373	5.50718	4.05335			4.12436	0.000850965	4.12536	0.0309	4.12436	0.00426
	45.757	5.595	45.763	4.514	45.734	4.255		5.61518	6.06585	5.50742	4.05923			4.12485	0.000867731	4.12585	0.03678	4.12485	0.0043
	45.86	5.629	45.867	4.548	45.841	4.279		5.61567	6.0635	5.50767	4.16307			4.12534	0.000703208	4.12634	0.03713	4.12534	0.00432
	45.968	5.669	45.973	4.582	45.946	4.299		5.61616	6.05215	5.50791	4.26691			4.12583	0.000783863	4.12683	0.03535	4.12583	0.00431
	46.071	5.709	46.079	4.615	46.051	4.316		5.61665	6.27265	5.50816	4.27932			4.12632	0.000947844	4.12732	0.03376	4.12632	0.00429
	46.177	5.751	46.182	4.645	46.154	4.334		5.61714	6.59125	5.5084	4.18725			4.12681	0.000825964	4.12781	0.03247	4.12681	0.0039
	46.282	5.792	46.287	4.673	46.257	4.356		5.61763	6.37185	5.50865	4.19749			4.1273	0.000849955	4.1283	0.03922	4.1273	0.00395
	46.384	5.829	46.392	4.697	46.359	4.38		5.61812	6.62104	5.50889	4.41669			4.12779	0.000925092	4.12879	0.03528	4.12779	0.00415
	46.489	5.864	46.498	4.718	46.466	4.406		5.61861	6.62144	5.50913	4.56788			4.12828	0.000945594	4.12928	0.03697	4.12828	0.00394
	46.594	5.894	46.601	4.737	46.57	4.431		5.6191	6.68652	5.50938	4.51009			4.12877	0.000937073	4.12977	0.03366	4.12877	0.00352
	46.7	5.919	46.701	4.755	46.671	4.455		5.61958	6.97312	5.50962	4.35435			4.12926	0.000842273	4.13026	0.03468	4.12926	0.00329
	46.803	5.939	46.806	4.771	46.777	4.483		5.62007	6.90462	5.50987	4.40758			4.12974	0.000900291	4.13074	0.04017	4.12974	0.00306
	46.905	5.959	46.906	4.792	46.878	4.513		5.62056	6.93204	5.51011	4.54352			4.13023	0.00107	4.13123	0.03836	4.13023	0.00291
	47.011	5.978	47.01	4.82	46.983	4.544		5.62105	7.14954	5.51036	4.57498			4.13072	0.00113	4.13172	0.03986	4.13072	0.00258
	47.112	6.002	47.114	4.853	47.09	4.578		5.62154	7.23255	5.5106	4.50849			4.13121	0.00112	4.13221	0.03876	4.13121	0.00231
	47.215	6.032	47.216	4.89	47.195	4.612		5.62203	6.8523	5.51085	4.54648			4.1317	0.00123	4.1327	0.03836	4.1317	0.00208
	47.319	6.07	47.323	4.93	47.295	4.638		5.62252	7.06296	5.51109	4.66899			4.13219	0.00124	4.13319	0.03635	4.13219	0.00192
	47.42	6.107	47.423	4.967	47.397	4.661		5.62301	7.33646	5.51134	4.68702			4.13268	0.00123	4.13368	0.04148	4.13268	0.00145
	47.527	6.147	47.524	5.002	47.497	4.682		5.6235	7.32126	5.51158	4.54179			4.13317	0.00114	4.13417	0.03656	4.13317	0.00141
	47.636	6.192	47.633	5.04	47.601	4.704		5.62399	7.38883	5.51183	4.60553			4.13366	0.00121	4.13466	0.0361	4.13366	0.0011
	47.737	6.233	47.737	5.075	47.707	4.727		5.62448	7.60901	5.51207	4.80422			4.13415	0.00113	4.13515	0.03447	4.13415	0.00103
	47.846	6.275	47.842	5.103	47.81	4.744		5.62497	7.46128	5.51231	4.89844			4.13464	0.00123	4.13564	0.03893	4.13464	0.000919456
	47.95	6.314	47.944	5.12	47.911	4.771		5.62546	7.58947	5.51256	4.89034			4.13513	0.00157	4.13613	0.03681	4.13513	0.000999106
	48.054	6.347	48.046	5.138	48.014	4.804		5.62595	7.48909	5.5128	4.88225			4.13562	0.00164	4.13662	0.03585	4.13562	0.000903173
	48.155	6.375	48.148	5.159	48.117	4.84		5.62643	7.4026	5.51305	5.06026			4.1361	0.00174	4.1371	0.03439	4.1361	0.00105
	48.257	6.398	48.253	5.186	48.218	4.874		5.62692	7.5739	5.51329	5.23828			4.13659	0.00202	4.13759	0.03521	4.13659	0.000934247
	48.36	6.424	48.356	5.211	48.324	4.913		5.62741	8.03277	5.51354	5.24216			4.13708	0.00184	4.13808	0.03615	4.13708	0.000873191
	48.464	6.458	48.458	5.234	48.431	4.954		5.6279	7.37496	5.51378	5.24604			4.13757	0.00186	4.13857	0.03704	4.13757	0.0009736
	48.566	6.49	48.565	5.259	48.538	4.994		5.62839	7.74161	5.51403	5.30216			4.13806	0.00193	4.13906	0.03687	4.13806	0.00113
	48.669	6.52	48.672	5.288	48.641	5.028		5.62888	7.74681	5.51427	5.35827			4.13855	0.00168	4.13955	0.03734	4.13855	0.000901639
	48.776	6.554	48.776	5.323	48.747	5.059		5.62937	7.3919	5.51452	5.30991			4.13904	0.00169	4.14004	0.03739	4.13904	0.000995808
	48.883	6.586	48.877	5.358	48.852	5.085		5.62986	7.71114	5.51476	5.26155			4.13953	0.00166	4.14053	0.0337	4.13953	0.000930655
	48.988	6.621	48.984	5.401	48.959	5.11		5.63035	7.54986	5.51501	5.42929			4.14002	0.00173	4.14102	0.03505	4.14002	0.00107
	49.09	6.66	49.084	5.444	49.064	5.138		5.63084	7.62231	5.51525	5.59704			4.14051	0.00161	4.14151	0.0385	4.14051	0.00104
	49.197	6.705	49.184	5.485	49.171	5.164		5.63133	7.60423	5.5155	5.52099			4.141	0.00145	4.142	0.04066	4.141	0.000949039
	49.298	6.748	49.291	5.525	49.277	5.188		5.63182	7.43792	5.51574	5.44494			4.14149	0.00129	4.14249	0.03954	4.14149	0.000992572
	49.399	6.794	49.392	5.559	49.377	5.212		5.63231	7.46414	5.51598	5.57786			4.14198	0.00138	4.14298	0.03581	4.14198	0.000787301
	49.506	6.841	49.499	5.585	49.481	5.244		5.6328	7.33224	5.51623	5.71077			4.14247	0.00133	4.14347	0.03866	4.14247	0.000754483
	49.606	6.881	49.603	5.602	49.589	5.279		5.63328	7.60776	5.51647	5.73921			4.14295	0.00117	4.14395	0.03624	4.14295	0.000734754
	49.712	6.915	49.71	5.621	49.693	5.314		5.63377	7.07629	5.51672	5.76764			4.14344	0.00115	4.14444	0.03993	4.14344	0.000807933
	49.815	6.935	49.81	5.64	49.802	5.353		5.63426	6.84795	5.51696	5.83798			4.14393	0.00103	4.14493	0.03901	4.14393	0.000930339
	49.921	6.957	49.911	5.661	49.906	5.391		5.63475	7.21865	5.51721	5.90831			4.14442	0.00113	4.14542	0.03986	4.14442	0.000994526
	50.022	6.983	50.014	5.687	50.012	5.432		5.63524	7.17273	5.51745	5.87417			4.14491	0.00126	4.14591	0.04173	4.14491	0.000960594
	50.122	7.012	50.115	5.718	50.116	5.471		5.63573	7.24328	5.5177	5.84002			4.1454	0.00133	4.1464	0.04201	4.1454	0.00103
	50.225	7.044	50.216	5.756	50.224	5.508		5.63622	6.96896	5.51794	5.9626			4.14589	0.00139	4.14689	0.04207	4.14589	0.0012
	50.327	7.082	50.323	5.798	50.325	5.535		5.63671	6.94738	5.51819	6.08517			4.14638	0.00143	4.14738	0.0427	4.14638	0.00105
	50.428	7.127	50.424	5.839	50.427	5.56		5.6372	6.76961	5.51843	6.1098			4.14687	0.0013	4.14787	0.05158	4.14687	0.00133
	50.536	7.174	50.529	5.883	50.533	5.586		5.63769	6.66777	5.51868	6.13442			4.14736	0.00129	4.14836	0.04998	4.14736	0.00117
	50.637	7.219	50.636	5.927	50.634	5.609		5.63818	6.4747	5.51892	6.19595			4.14785	0.00127	4.14885	0.04858	4.14785	0.00129
	50.742	7.269	50.742	5.97	50.739	5.637		5.63867	6.60238	5.51916	6.36196			4.14834	0.00122	4.14934	0.05099	4.14834	0.00119
	50.848	7.314	50.845	6.009	50.84	5.667		5.63916	6.54671	5.51941	6.35601			4.14883	0.00103	4.14983	0.0537	4.14883	0.00122
	50.953	7.355	50.951	6.043	50.942	5.701		5.63964	6.48054	5.51965	6.14109			4.14932	0.000984731	4.15032	0.05573	4.14932	0.00137
	51.055	7.393	51.057	6.074	51.045	5.74		5.64013	5.99948	5.5199	6.09051			4.1498	0.000968994	4.1508	0.0528	4.1498	0.00131
	51.16	7.431	51.162	6.1	51.146	5.783		5.64062	6.53447	5.52014	6.24891			4.15029	0.000901606	4.15129	0.05324	4.15029	0.00138
	51.265	7.467	51.263	6.12	51.252	5.83		5.64111	6.15813	5.52039	6.35506			4.15078	0.000866511	4.15178	0.05849	4.15078	0.00149
	51.369	7.499	51.367	6.146	51.352	5.875		5.6416	6.32933	5.52063	6.25224			4.15127	0.000825545	4.15227	0.06	4.15127	0.00163
	51.472	7.532	51.471	6.174	51.453	5.919		5.64209	6.33849	5.52088	6.1184			4.15176	0.0007937	4.15276	0.05856	4.15176	0.00146
	51.577	7.568	51.573	6.2	51.561	5.964		5.64258	5.93069	5.52112	6.19354			4.15225	0.000481428	4.15325	0.06023	4.15225	0.00141
	51.681	7.599	51.677	6.226	51.663	5.998		5.64307	6.14369	5.52137	6.42975			4.15274	0.000717696	4.15374	0.06254	4.15274	0.00164
	51.784	7.629	51.78	6.262	51.764	6.028		5.64356	6.12769	5.52161	6.45699			4.15323	0.000660754	4.15423	0.06102	4.15323	0.00145
	51.889	7.663	51.882	6.302	51.865	6.06		5.64405	6.12636	5.52186	6.36995			4.15372	0.000414116	4.15472	0.06333	4.15372	0.00153
	51.994	7.703	51.988	6.345	51.969	6.091		5.64454	5.93048	5.5221	6.28292			4.15421	0.000675957	4.15521	0.06295	4.15421	0.00133
	52.096	7.747	52.092	6.393	52.072	6.117		5.64503	6.37949	5.52235	6.29384			4.1547	0.000557013	4.1557	0.06141	4.1547	0.00113
	52.205	7.799	52.2	6.447	52.172	6.141		5.64552	5.97412	5.52259	6.30475			4.15519	0.000557509	4.15619	0.06378	4.15519	0.00115
	52.31	7.853	52.3	6.495	52.272	6.166		5.64601	5.8726	5.52283	6.35703			4.15568	0.000702455	4.15668	0.05899	4.15568	0.00127
	52.419	7.911	52.41	6.542	52.378	6.202		5.64649	6.05757	5.52308	6.51379			4.15617	0.00047326	4.15717	0.06328	4.15617	0.00116
	52.52	7.964	52.514	6.585	52.483	6.242		5.64698	5.85325	5.52332	6.6379			4.15665	0.000457227	4.15765	0.05592	4.15665	0.00121
	52.629	8.019	52.619	6.62	52.588	6.287		5.64747	6.0647	5.52357	6.55304			4.15714	0.000549998	4.15814	0.05872	4.15714	0.00112
	52.731	8.064	52.721	6.643	52.691	6.338		5.64796	6.02034	5.52381	6.37349			4.15763	0.000497241	4.15863	0.05674	4.15763	0.00121
	52.833	8.097	52.822	6.663	52.799	6.393		5.64845	6.12624	5.52406	6.40291			4.15812	0.000514007	4.15912	0.05766	4.15812	0.00111
	52.939	8.119	52.927	6.688	52.901	6.447		5.64894	5.63213	5.5243	6.6043			4.15861	0.000559777	4.15961	0.05753	4.15861	0.00137
	53.044	8.141	53.033	6.715	53.001	6.496		5.64943	5.88707	5.52455	6.70119			4.1591	0.000562322	4.1601	0.05861	4.1591	0.00104
	53.149	8.17	53.137	6.744	53.106	6.542		5.64992	5.25957	5.52479	6.68001			4.15959	0.000673469	4.16059	0.05477	4.15959	0.00139
	53.254	8.203	53.239	6.775	53.212	6.585		5.65041	5.83697	5.52504	6.65882			4.16008	0.000322414	4.16108	0.05648	4.16008	0.00134
	53.359	8.238	53.343	6.816	53.314	6.614		5.6509	5.61262	5.52528	6.74864			4.16057	0.000498499	4.16157	0.05678	4.16057	0.00109
	53.465	8.282	53.449	6.868	53.416	6.635		5.65139	5.37874	5.52553	6.73398			4.16106	0.000592766	4.16206	0.05838	4.16106	0.00143
	53.573	8.337	53.552	6.919	53.521	6.663		5.65188	5.58152	5.52577	6.62463			4.16155	0.000470009	4.16255	0.06043	4.16155	0.00144
	53.682	8.399	53.66	6.977	53.626	6.694		5.65237	5.27789	5.52601	6.61977			4.16204	0.000549569	4.16304	0.05672	4.16204	0.00138
	53.787	8.461	53.76	7.033	53.733	6.729		5.65286	5.59568	5.52626	6.72592			4.16253	0.000451242	4.16353	0.0575	4.16253	0.00119
	53.897	8.528	53.861	7.087	53.834	6.767		5.65334	5.40555	5.5265	6.72759			4.16302	0.000409789	4.16402	0.05519	4.16302	0.00115
	53.999	8.589	53.969	7.142	53.935	6.81		5.65383	5.31509	5.52675	6.56889			4.1635	0.000466435	4.1645	0.0532	4.1635	0.00124
	54.099	8.646	54.071	7.187	54.042	6.861		5.65432	5.32724	5.52699	6.61916			4.16399	0.000440519	4.16499	0.05464	4.16399	0.00138
	54.205	8.704	54.173	7.226	54.144	6.913		5.65481	5.88258	5.52724	6.77827			4.16448	0.00046083	4.16548	0.05213	4.16448	0.00124
	54.312	8.756	54.274	7.254	54.251	6.969		5.6553	5.06197	5.52748	6.83289			4.16497	0.000680179	4.16597	0.05033	4.16497	0.0009786
	54.418	8.795	54.375	7.28	54.358	7.024		5.65579	5.38982	5.52773	6.70684			4.16546	0.000535672	4.16646	0.04543	4.16546	0.000898656
	54.522	8.819	54.477	7.309	54.463	7.078		5.65628	5.23643	5.52797	6.58079			4.16595	0.000605891	4.16695	0.04469	4.16595	0.000856089
	54.622	8.841	54.581	7.34	54.564	7.126		5.65677	5.25315	5.52822	6.76167			4.16644	0.000439232	4.16744	0.04504	4.16644	0.000752487
	54.725	8.866	54.683	7.37	54.667	7.171		5.65726	5.7779	5.52846	6.94254			4.16693	0.000502197	4.16793	0.04031	4.16693	0.000657142
	54.828	8.895	54.786	7.401	54.77	7.209		5.65775	5.58874	5.52871	6.83282			4.16742	0.000586427	4.16842	0.0374	4.16742	0.000809719
	54.929	8.927	54.886	7.444	54.876	7.244		5.65824	5.09691	5.52895	6.7231			4.16791	0.000538503	4.16891	0.03651	4.16791	0.000669664
	55.034	8.969	54.995	7.499	54.979	7.278		5.65873	5.69982	5.5292	6.85064			4.1684	0.000468818	4.1694	0.03237	4.1684	0.000820476
	55.139	9.019	55.101	7.557	55.08	7.314		5.65922	5.34636	5.52944	6.97819			4.16889	0.000435343	4.16989	0.02867	4.16889	0.000750007
	55.243	9.075	55.204	7.616	55.186	7.35		5.65971	5.40502	5.52968	6.91962			4.16938	0.000588705	4.17038	0.03467	4.16938	0.000570537
	55.345	9.136	55.312	7.679	55.289	7.392		5.66019	5.60606	5.52993	6.75657			4.16986	0.00060224	4.17086	0.03139	4.16986	0.000710235
	55.451	9.207	55.414	7.736	55.393	7.439		5.66068	5.63318	5.53017	6.82425			4.17035	0.000733451	4.17135	0.02592	4.17035	0.000780241
	55.552	9.276	55.515	7.793	55.495	7.491		5.66117	5.02316	5.53042	6.99642			4.17084	0.000628461	4.17184	0.03018	4.17084	0.000733997
	55.654	9.344	55.623	7.849	55.605	7.553		5.66166	5.44114	5.53066	7.00941			4.17133	0.000753372	4.17233	0.02867	4.17133	0.000576294
	55.764	9.414	55.724	7.897	55.711	7.616		5.66215	5.0066	5.53091	6.81343			4.17182	0.000749922	4.17282	0.03073	4.17182	0.000589047
	55.868	9.474	55.824	7.938	55.821	7.68		5.66264	5.56042	5.53115	6.67623			4.17231	0.000729305	4.17331	0.0261	4.17231	0.000556397
	55.971	9.524	55.929	7.97	55.93	7.739		5.66313	5.31014	5.5314	6.74799			4.1728	0.000708297	4.1738	0.02254	4.1728	0.000481348
	56.072	9.56	56.036	7.995	56.035	7.793		5.66362	5.19469	5.53164	6.82302			4.17329	0.000724301	4.17429	0.0264	4.17329	0.000567847
	56.172	9.592	56.136	8.024	56.14	7.842		5.66411	5.29773	5.53189	6.89805			4.17378	0.000549102	4.17478	0.02401	4.17378	0.000790305
	56.278	9.623	56.238	8.059	56.243	7.879		5.6646	5.32501	5.53213	6.88166			4.17427	0.000645999	4.17527	0.02366	4.17427	0.000671429
	56.38	9.644	56.34	8.096	56.345	7.914		5.66509	5.26277	5.53238	6.86527			4.17476	0.000776505	4.17576	0.02199	4.17476	0.000643716
	56.482	9.666	56.448	8.144	56.451	7.95		5.66558	5.08618	5.53262	6.83418			4.17525	0.000591441	4.17625	0.02154	4.17525	0.000572722
	56.587	9.703	56.548	8.198	56.554	7.984		5.66607	5.13327	5.53286	6.80309			4.17574	0.000493543	4.17674	0.02532	4.17574	0.00071803
	56.694	9.758	56.655	8.26	56.659	8.021		5.66656	5.62132	5.53311	6.94615			4.17623	0.000821666	4.17723	0.01875	4.17623	0.000645208
	56.799	9.821	56.756	8.321	56.765	8.068		5.66704	5.53062	5.53335	7.0892			4.17671	0.00061649	4.17771	0.02212	4.17671	0.000584299
	56.899	9.882	56.861	8.387	56.866	8.123		5.66753	5.08684	5.5336	7.03199			4.1772	0.000675709	4.1782	0.02374	4.1772	0.000537929
	57.003	9.95	56.968	8.45	56.976	8.19		5.66802	5.00539	5.53384	6.97479			4.17769	0.000695058	4.17869	0.02075	4.17769	0.000776985
	57.109	10.021	57.074	8.508	57.082	8.258		5.66851	5.13422	5.53409	7.02206			4.17818	0.000626708	4.17918	0.01921	4.17818	0.00107
	57.215	10.089	57.177	8.564	57.183	8.325		5.669	5.18108	5.53433	7.06934			4.17867	0.000688815	4.17967	0.01939	4.17867	0.000943366
	57.319	10.153	57.277	8.616	57.284	8.39		5.66949	5.05318	5.53458	7.05294			4.17916	0.000696221	4.18016	0.02362	4.17916	0.000840793
	57.42	10.212	57.381	8.667	57.392	8.456		5.66998	5.32112	5.53482	7.03655			4.17965	0.000685746	4.18065	0.02061	4.17965	0.00105
	57.525	10.268	57.486	8.714	57.494	8.512		5.67047	5.41608	5.53507	7.11811			4.18014	0.000548206	4.18114	0.01988	4.18014	0.000937042
	57.632	10.32	57.593	8.762	57.597	8.562		5.67096	4.97978	5.53531	7.19967			4.18063	0.000578831	4.18163	0.0202	4.18063	0.000739019
	57.732	10.361	57.697	8.804	57.699	8.601		5.67145	4.95994	5.53556	7.20287			4.18112	0.000493857	4.18212	0.01881	4.18112	0.000658213
	57.838	10.406	57.797	8.839	57.802	8.64		5.67194	5.04027	5.5358	7.10158			4.18161	0.00046797	4.18261	0.02173	4.18161	0.000829574
	57.941	10.451	57.9	8.872	57.904	8.678		5.67243	5.57484	5.53605	7.09825			4.1821	0.000421332	4.1831	0.01747	4.1821	0.000740448
	58.046	10.49	58.005	8.91	58.004	8.717		5.67292	5.43864	5.53629	7.1994			4.18259	0.000505314	4.18359	0.02074	4.18259	0.000711033
	58.149	10.519	58.113	8.963	58.111	8.758		5.6734	5.46651	5.53653	7.19443			4.18308	0.000501949	4.18408	0.02257	4.18308	0.000757907
	58.253	10.559	58.215	9.025	58.216	8.807		5.67389	5.58363	5.53678	7.08498			4.18356	0.000475156	4.18456	0.02213	4.18356	0.000808647
	58.36	10.616	58.316	9.089	58.323	8.868		5.67438	5.54988	5.53702	7.08437			4.18405	0.000529391	4.18505	0.02963	4.18405	0.000767467
	58.468	10.685	58.423	9.16	58.428	8.933		5.67487	5.2006	5.53727	7.29273			4.18454	0.000356851	4.18554	0.02546	4.18454	0.000591337
	58.574	10.758	58.524	9.23	58.531	9.004		5.67536	4.79801	5.53751	7.51632			4.18503	0.00037619	4.18603	0.02476	4.18503	0.000742107
	58.675	10.83	58.627	9.303	58.64	9.083		5.67585	5.19045	5.53776	7.53095			4.18552	0.000439699	4.18652	0.02356	4.18552	0.000768728
	58.778	10.906	58.728	9.373	58.742	9.156		5.67634	5.20999	5.538	7.4955			4.18601	0.000464757	4.18701	0.02538	4.18601	0.000811946
	58.88	10.981	58.834	9.443	58.844	9.227		5.67683	5.22776	5.53825	7.46006			4.1865	0.000416375	4.1875	0.02175	4.1865	0.000795957
	58.988	11.059	58.941	9.505	58.951	9.294		5.67732	5.18301	5.53849	7.38531			4.18699	0.000401316	4.18799	0.02108	4.18699	0.000753978
	59.096	11.132	59.043	9.553	59.06	9.355		5.67781	5.10507	5.53874	7.20607			4.18748	0.000479341	4.18848	0.02218	4.18748	0.000715004
	59.201	11.188	59.143	9.592	59.165	9.403		5.6783	5.00263	5.53898	7.19879			4.18797	0.000349445	4.18897	0.02288	4.18797	0.00083075
	59.301	11.228	59.247	9.629	59.268	9.446		5.67879	4.99976	5.53923	7.40048			4.18846	0.000302454	4.18946	0.02362	4.18846	0.000656553
	59.404	11.265	59.352	9.666	59.375	9.487		5.67928	5.0065	5.53947	7.49333			4.18895	0.00029257	4.18995	0.02299	4.18895	0.000742654
	59.508	11.312	59.458	9.702	59.48	9.529		5.67977	5.36943	5.53971	7.37721			4.18944	0.000309851	4.19044	0.01888	4.18944	0.000583689
	59.614	11.362	59.559	9.744	59.587	9.574		5.68025	5.34926	5.53996	7.2611			4.18993	0.000251632	4.19093	0.02344	4.18993	0.000886281
	59.714	11.411	59.659	9.796	59.695	9.632		5.68074	5.11048	5.5402	7.35395			4.19041	0.000572988	4.19141	0.01841	4.19041	0.000856026
	59.814	11.468	59.76	9.86	59.795	9.696		5.68123	5.30926	5.54045	7.50557			4.1909	0.000344031	4.1919	0.02019	4.1909	0.000791629
	59.914	11.532	59.867	9.936	59.902	9.771		5.68172	5.42819	5.54069	7.44823			4.19139	0.00025982	4.19239	0.02391	4.19139	0.000634198
	60.021	11.604	59.969	10.012	60.004	9.844		5.68221	5.89704	5.54094	7.2298			4.19188	0.000452052	4.19288	0.02235	4.19188	0.000637938
	60.122	11.678	60.074	10.092	60.11	9.921		5.6827	5.45649	5.54118	7.22035			4.19237	0.000336663	4.19337	0.01982	4.19237	0.000649641
	60.227	11.76	60.181	10.171	60.216	9.998		5.68319	5.65555	5.54143	7.32626			4.19286	0.000402707	4.19386	0.01928	4.19286	0.000651238
	60.334	11.844	60.286	10.249	60.321	10.074		5.68368	5.74779	5.54167	7.43218			4.19335	0.000318658	4.19435	0.02218	4.19335	0.000723093
	60.439	11.927	60.389	10.324	60.423	10.146		5.68417	5.45406	5.54192	7.37701			4.19384	0.000404509	4.19484	0.01952	4.19384	0.00088918
	60.541	12.007	60.497	10.392	60.53	10.215		5.68466	5.46328	5.54216	7.32184			4.19433	0.000442187	4.19533	0.0214	4.19433	0.000727358
	60.649	12.087	60.597	10.446	60.63	10.272		5.68515	5.98741	5.54241	7.44405			4.19482	0.000213668	4.19582	0.02361	4.19482	0.000858001
	60.75	12.156	60.699	10.495	60.732	10.325		5.68564	5.57834	5.54265	7.56625			4.19531	0.000387314	4.19631	0.02172	4.19531	0.000848651
	60.852	12.215	60.804	10.542	60.837	10.372		5.68613	5.57012	5.5429	7.51431			4.1958	0.000477978	4.1968	0.02406	4.1958	0.000850479
	60.957	12.273	60.907	10.591	60.943	10.415		5.68662	6.07156	5.54314	7.46238			4.19629	0.000353	4.19729	0.01868	4.19629	0.000887877
	61.061	12.329	61.014	10.641	61.044	10.456		5.6871	5.97843	5.54338	7.48336			4.19677	0.000465749	4.19777	0.02496	4.19677	0.000845752
	61.161	12.38	61.118	10.687	61.15	10.507		5.68759	5.83912	5.54363	7.50435			4.19726	0.000373636	4.19826	0.02302	4.19726	0.000728724
	61.266	12.431	61.221	10.738	61.251	10.572		5.68808	6.1275	5.54387	7.57758			4.19775	0.000390087	4.19875	0.02793	4.19775	0.000621298
	61.369	12.49	61.325	10.799	61.354	10.651		5.68857	6.27051	5.54412	7.6508			4.19824	0.000465081	4.19924	0.02179	4.19824	0.000482797
	61.472	12.56	61.428	10.872	61.457	10.734		5.68906	5.79276	5.54436	7.55207			4.19873	0.000589182	4.19973	0.0232	4.19873	0.000579466
	61.574	12.638	61.53	10.953	61.566	10.825		5.68955	5.69365	5.54461	7.45333			4.19922	0.00046512	4.20022	0.02626	4.19922	0.000564129
	61.674	12.718	61.637	11.044	61.668	10.913		5.69004	6.09973	5.54485	7.52656			4.19971	0.000359968	4.20071	0.02601	4.19971	0.000593165
	61.78	12.813	61.739	11.128	61.771	11.004		5.69053	6.12654	5.5451	7.70427			4.2002	0.000615394	4.2012	0.02391	4.2002	0.000668193
	61.881	12.909	61.841	11.21	61.88	11.094		5.69102	6.6717	5.54534	7.81341			4.20069	0.000522423	4.20169	0.02079	4.20069	0.00046891
	61.983	13.006	61.95	11.296	61.981	11.168		5.69151	6.62534	5.54559	7.71359			4.20118	0.000255283	4.20218	0.02727	4.20118	0.000294544
	62.083	13.098	62.054	11.37	62.088	11.23		5.692	6.73082	5.54583	7.61376			4.20167	0.000420512	4.20267	0.02118	4.20167	0.000301394
	62.189	13.185	62.158	11.433	62.191	11.277		5.69249	6.51359	5.54608	7.72291			4.20216	0.000423076	4.20316	0.01865	4.20216	0.000496748
	62.295	13.261	62.259	11.482	62.296	11.321		5.69298	6.28291	5.54632	7.86049			4.20265	0.000315341	4.20365	0.01857	4.20265	0.000465653
	62.399	13.323	62.362	11.527	62.399	11.362		5.69347	6.58219	5.54656	7.89358			4.20314	0.000350379	4.20414	0.02143	4.20314	0.000516372
	62.503	13.381	62.463	11.573	62.502	11.41		5.69395	6.58558	5.54681	7.89402			4.20362	0.000490311	4.20462	0.02268	4.20362	0.000646573
	62.604	13.438	62.569	11.625	62.603	11.466		5.69444	6.41808	5.54705	7.89446			4.20411	0.000346986	4.20511	0.02463	4.20411	0.000448298
	62.71	13.495	62.674	11.681	62.707	11.538		5.69493	6.29116	5.5473	7.86225			4.2046	0.000318058	4.2056	0.02366	4.2046	0.000506791
	62.815	13.552	62.778	11.742	62.81	11.619		5.69542	6.54549	5.54754	7.83004			4.20509	0.000284945	4.20609	0.02673	4.20509	0.000625416
	62.917	13.615	62.884	11.817	62.919	11.713		5.69591	6.57	5.54779	7.79784			4.20558	0.000468389	4.20658	0.02326	4.20558	0.000813732
	63.021	13.692	62.989	11.895	63.024	11.806		5.6964	6.59275	5.54803	7.76563			4.20607	0.000371882	4.20707	0.02606	4.20607	0.000407181
	63.125	13.777	63.09	11.975	63.13	11.899		5.69689	6.47804	5.54828	7.82484			4.20656	0.00033509	4.20756	0.02584	4.20656	0.000783372
	63.226	13.864	63.195	12.064	63.236	11.992		5.69738	6.53194	5.54852	7.88406			4.20705	0.000389239	4.20805	0.02057	4.20705	0.000986353
	63.33	13.961	63.302	12.156	63.339	12.081		5.69787	6.47429	5.54877	7.83879			4.20754	0.000573588	4.20854	0.02173	4.20754	0.000913951
	63.438	14.066	63.41	12.244	63.447	12.165		5.69836	6.24168	5.54901	7.79352			4.20803	0.000465272	4.20903	0.01958	4.20803	0.000989337
	63.547	14.173	63.517	12.329	63.548	12.233		5.69885	6.38389	5.54926	7.83096			4.20852	0.000338493	4.20952	0.02028	4.20852	0.000914981
	63.654	14.28	63.62	12.405	63.651	12.294		5.69934	6.25333	5.5495	7.86841			4.20901	0.000273231	4.21001	0.01801	4.20901	0.000914687
	63.759	14.38	63.727	12.477	63.756	12.355		5.69983	5.95772	5.54975	7.90586			4.2095	0.00025106	4.2105	0.01687	4.2095	0.000769169
	63.866	14.476	63.834	12.545	63.857	12.407		5.70031	6.09434	5.54999	7.9433			4.20999	0.000211781	4.21099	0.01869	4.20999	0.000554422
	63.967	14.557	63.936	12.6	63.961	12.46		5.7008	6.08733	5.55023	8.07683			4.21047	0.000337988	4.21147	0.01964	4.21047	0.00065004
	64.07	14.629	64.042	12.656	64.068	12.529		5.70129	5.7341	5.55048	8.21036			4.21096	0.000216185	4.21196	0.0158	4.21096	0.000456513
	64.176	14.692	64.142	12.705	64.168	12.606		5.70178	5.78504	5.55072	8.03044			4.21145	0.000135157	4.21245	0.01982	4.21145	0.000543433
	64.277	14.742	64.244	12.751	64.277	12.701		5.70227	5.83547	5.55097	7.85052			4.21194	0.00020062	4.21294	0.01676	4.21194	0.000493093
	64.378	14.781	64.347	12.804	64.385	12.805		5.70276	5.47259	5.55121	7.83603			4.21243	0.000419597	4.21343	0.01831	4.21243	0.000367072
	64.479	14.832	64.455	12.875	64.491	12.911		5.70325	5.27279	5.55146	7.82154			4.21292	0.000192041	4.21392	0.0184	4.21292	0.000562763
	64.583	14.911	64.557	12.957	64.591	13.014		5.70374	5.5139	5.5517	7.80705			4.21341	0.000339599	4.21441	0.01845	4.21341	0.000500803
	64.692	15.016	64.659	13.05	64.692	13.116		5.70423	5.43139	5.55195	7.79256			4.2139	0.000306591	4.2149	0.02278	4.2139	0.000295826
	64.793	15.127	64.768	13.154	64.8	13.22		5.70472	5.27023	5.55219	7.888			4.21439	0.000221646	4.21539	0.01453	4.21439	0.00044084
	64.901	15.257	64.872	13.256	64.903	13.311		5.70521	4.77932	5.55244	7.98344			4.21488	9.76791e-05	4.21588	0.02072	4.21488	0.000413526
	65.004	15.385	64.976	13.36	65.005	13.393		5.7057	4.74091	5.55268	7.90473			4.21537	0.000301034	4.21637	0.01777	4.21537	0.000405122
	65.108	15.507	65.077	13.456	65.106	13.46		5.70619	4.52748	5.55293	7.82603			4.21586	0.000315856	4.21686	0.01649	4.21586	0.000558288
	65.21	15.622	65.181	13.545	65.209	13.522		5.70668	4.3854	5.55317	7.90623			4.21635	0.000263861	4.21735	0.02178	4.21635	0.000354193
	65.316	15.73	65.285	13.616	65.316	13.583		5.70716	3.92456	5.55341	7.98643			4.21684	0.000291589	4.21784	0.02576	4.21684	0.000491055
	65.42	15.817	65.39	13.664	65.42	13.644		5.70765	3.99705	5.55366	7.89249			4.21732	0.000305238	4.21832	0.02543	4.21732	0.000495173
	65.521	15.876	65.495	13.702	65.521	13.714		5.70814	3.74673	5.5539	7.79855			4.21781	0.000240604	4.21881	0.02254	4.21781	0.000404072
	65.626	15.933	65.601	13.755	65.623	13.801		5.70863	3.88342	5.55415	7.72855			4.2183	0.000344727	4.2193	0.02757	4.2183	0.000526667
	65.732	16.005	65.702	13.822	65.725	13.897		5.70912	4.04669	5.55439	7.65856			4.21879	0.000380394	4.21979	0.02373	4.21879	0.000569906
	65.835	16.089	65.805	13.894	65.834	14.008		5.70961	3.58641	5.55464	7.69305			4.21928	0.000285946	4.22028	0.02344	4.21928	0.000472628
	65.938	16.177	65.911	13.974	65.938	14.121		5.7101	3.70039	5.55488	7.72753			4.21977	0.000442368	4.22077	0.02139	4.21977	0.000806252
	66.044	16.274	66.015	14.059	66.045	14.239		5.71059	3.64756	5.55513	7.69236			4.22026	0.00027874	4.22126	0.02455	4.22026	0.000683552
	66.147	16.372	66.118	14.149	66.153	14.354		5.71108	3.26409	5.55537	7.6572			4.22075	0.000333613	4.22175	0.02168	4.22075	0.000802428
	66.248	16.472	66.223	14.245	66.259	14.461		5.71157	3.53874	5.55562	7.62203			4.22124	0.000243788	4.22224	0.02602	4.22124	0.000823586
	66.353	16.588	66.323	14.338	66.362	14.561		5.71206	3.19726	5.55586	7.58686			4.22173	0.000300767	4.22273	0.02596	4.22173	0.000706369
	66.46	16.714	66.427	14.438	66.468	14.66		5.71255	3.2275	5.55611	7.59686			4.22222	0.000451861	4.22322	0.02288	4.22222	0.000836297
	66.563	16.843	66.532	14.546	66.576	14.752		5.71304	2.88269	5.55635	7.60686			4.22271	0.000376362	4.22371	0.03116	4.22271	0.000738704
	66.668	16.974	66.638	14.655	66.678	14.83		5.71353	3.05759	5.55659	7.61686			4.2232	0.00057031	4.2242	0.02552	4.2232	0.0007719
	66.773	17.104	66.742	14.758	66.781	14.895		5.71401	2.80916	5.55684	7.62686			4.22369	0.000421513	4.22469	0.02732	4.22369	0.000842453
	66.878	17.231	66.842	14.851	66.883	14.948		5.7145	2.50321	5.55708	7.63686			4.22417	0.000331955	4.22517	0.02577	4.22417	0.000585937
	66.978	17.342	66.944	14.936	66.985	15.01		5.71499	2.65716	5.55733	7.64686			4.22466	0.000400753	4.22566	0.02344	4.22466	0.000579886
	67.08	17.438	67.046	15.01	67.089	15.098		5.71548	2.79002	5.55757	7.65686			4.22515	0.000439594	4.22615	0.02284	4.22515	0.000615541
	67.183	17.528	67.152	15.081	67.197	15.213		5.71597	2.62277	5.55782	7.66686			4.22564	0.000370281	4.22664	0.02585	4.22564	0.000569591
	67.289	17.619	67.254	15.148	67.298	15.33		5.71646	2.66998	5.55806	7.59655			4.22613	0.000371815	4.22713	0.02067	4.22613	0.000926453
	67.392	17.702	67.359	15.211	67.406	15.461		5.71695	2.28482	5.55831	7.52625			4.22662	0.00031007	4.22762	0.024	4.22662	0.000800895
	67.498	17.779	67.462	15.273	67.508	15.589		5.71744	2.55206	5.55855	7.45595			4.22711	0.000375914	4.22811	0.01594	4.22711	0.000786292
	67.602	17.857	67.564	15.347	67.611	15.714		5.71793	2.24294	5.5588	7.38565			4.2276	0.000526255	4.2286	0.02102	4.2276	0.000652582
	67.704	17.956	67.669	15.444	67.72	15.844		5.71842	2.56445	5.55904	7.35126			4.22809	0.000427623	4.22909	0.02311	4.22809	0.000619092
	67.809	18.076	67.773	15.553	67.822	15.956		5.71891	2.76378	5.55929	7.31688			4.22858	0.000385579	4.22958	0.02121	4.22858	0.000757151
	67.913	18.21	67.876	15.668	67.929	16.054		5.7194	2.55485	5.55953	7.23025			4.22907	0.000388324	4.23007	0.02085	4.22907	0.000796209
	68.014	18.35	67.983	15.795	68.034	16.13		5.71989	2.86822	5.55978	7.14362			4.22956	0.000378202	4.23056	0.02053	4.22956	0.000735615
	68.121	18.504	68.093	15.92	68.14	16.206		5.72038	3.08363	5.56002	7.07332			4.23005	0.000429643	4.23105	0.01548	4.23005	0.0007378
	68.23	18.664	68.201	16.038	68.247	16.286		5.72086	3.47977	5.56026	7.00302			4.23053	0.000451042	4.23153	0.02659	4.23053	0.000815392
	68.338	18.816	68.306	16.145	68.354	16.372		5.72135	3.58692	5.56051	7.0372			4.23102	0.000388934	4.23202	0.02454	4.23102	0.0007852
	68.443	18.951	68.413	16.246	68.458	16.469		5.72184	3.37055	5.56075	7.07138			4.23151	0.000335853	4.23251	0.02387	4.23151	0.000607788
	68.55	19.072	68.518	16.332	68.563	16.581		5.72233	3.7027	5.561	7.0174			4.232	0.000495144	4.233	0.02102	4.232	0.000605078
	68.655	19.169	68.623	16.408	68.664	16.7		5.72282	3.85895	5.56124	6.96343			4.23249	0.000456465	4.23349	0.02233	4.23249	0.000581672
	68.759	19.253	68.725	16.487	68.77	16.829		5.72331	3.35461	5.56149	6.90945			4.23298	0.00044801	4.23398	0.02602	4.23298	0.000689624
	68.862	19.339	68.829	16.573	68.87	16.958		5.7238	4.2875	5.56173	6.85547			4.23347	0.000413973	4.23447	0.02464	4.23347	0.000792911
	68.966	19.435	68.932	16.655	68.974	17.096		5.72429	4.21755	5.56198	6.76694			4.23396	0.00053611	4.23496	0.02554	4.23396	0.000611276
	69.069	19.532	69.035	16.735	69.08	17.236		5.72478	4.87983	5.56222	6.67841			4.23445	0.000616242	4.23545	0.02594	4.23445	0.000751667
	69.172	19.636	69.142	16.834	69.185	17.37		5.72527	4.98605	5.56247	6.58987			4.23494	0.000321727	4.23594	0.02623	4.23494	0.000791566
	69.28	19.763	69.249	16.943	69.287	17.496		5.72576	5.22874	5.56271	6.50134			4.23543	0.000360683	4.23643	0.02415	4.23543	0.000774295
	69.386	19.906	69.351	17.053	69.392	17.611		5.72625	5.37496	5.56296	6.50423			4.23592	0.000532546	4.23692	0.02287	4.23592	0.000692607
	69.489	20.05	69.458	17.173	69.498	17.715		5.72674	5.36781	5.5632	6.50712			4.23641	0.000396779	4.23741	0.02275	4.23641	0.000762046
	69.595	20.203	69.56	17.294	69.598	17.805		5.72723	5.59982	5.56344	6.40553			4.2369	0.000699376	4.2379	0.01947	4.2369	0.000710046
	69.697	20.356	69.666	17.425	69.701	17.892		5.72771	5.88659	5.56369	6.30394			4.23738	0.000297269	4.23838	0.01628	4.23738	0.000567532
	69.803	20.517	69.773	17.557	69.804	17.973		5.7282	5.62141	5.56393	6.36887			4.23787	0.000505876	4.23887	0.01629	4.23787	0.000603712
	69.91	20.681	69.879	17.681	69.907	18.061		5.72869	5.61222	5.56418	6.43379			4.23836	0.000470114	4.23936	0.02175	4.23836	0.000553413
	70.016	20.839	69.981	17.797	70.011	18.174		5.72918	5.91458	5.56442	6.32458			4.23885	0.000391203	4.23985	0.01984	4.23885	0.000556418
	70.118	20.979	70.086	17.906	70.117	18.313		5.72967	5.9618	5.56467	6.21537			4.23934	0.00066979	4.24034	0.02499	4.23934	0.000424683
	70.222	21.102	70.19	18.001	70.223	18.463		5.73016	5.88866	5.56491	6.20085			4.23983	0.000528228	4.24083	0.02198	4.23983	0.000657772
	70.326	21.208	70.297	18.087	70.327	18.618		5.73065	5.77343	5.56516	6.18633			4.24032	0.000567059	4.24132	0.01927	4.24032	0.000503283
	70.433	21.317	70.401	18.172	70.435	18.787		5.73114	5.62508	5.5654	6.11956			4.24081	0.000562179	4.24181	0.02247	4.24081	0.000749167
	70.537	21.426	70.508	18.26	70.544	18.957		5.73163	5.70837	5.56565	6.05279			4.2413	0.000508183	4.2423	0.02062	4.2413	0.000523284
	70.644	21.526	70.612	18.345	70.651	19.118		5.73212	5.49663	5.56589	6.06579			4.24179	0.000597503	4.24279	0.01817	4.24179	0.000396844
	70.747	21.624	70.714	18.442	70.752	19.256		5.73261	5.17696	5.56614	6.07878			4.24228	0.000551885	4.24328	0.02016	4.24228	0.000564738
	70.85	21.746	70.819	18.562	70.854	19.375		5.7331	5.59075	5.56638	6.09177			4.24277	0.000588896	4.24377	0.02047	4.24277	0.000521372
	70.955	21.9	70.924	18.693	70.954	19.479		5.73359	5.53569	5.56663	6.10476			4.24326	0.000462041	4.24426	0.01706	4.24326	0.00032772
	71.061	22.069	71.026	18.826	71.058	19.581		5.73407	5.39531	5.56687	5.98824			4.24375	0.000508383	4.24475	0.02007	4.24375	0.000636089
	71.164	22.247	71.133	18.97	71.161	19.685		5.73456	5.28648	5.56711	5.87172			4.24423	0.000630654	4.24523	0.01917	4.24423	0.000547951
	71.272	22.441	71.242	19.118	71.261	19.789		5.73505	5.37222	5.56736	5.85968			4.24472	0.000602383	4.24572	0.01872	4.24472	0.000508766
	71.382	22.638	71.35	19.263	71.364	19.902		5.73554	5.75387	5.5676	5.84764			4.24521	0.000585817	4.24621	0.02233	4.24521	0.000498009
	71.49	22.821	71.454	19.396	71.464	20.032		5.73603	6.07895	5.56785	5.80512			4.2457	0.000667045	4.2467	0.01987	4.2457	0.000603817
	71.593	22.979	71.56	19.519	71.57	20.185		5.73652	6.03173	5.56809	5.76261			4.24619	0.000759043	4.24719	0.01969	4.24619	0.000478469
	71.698	23.117	71.664	19.624	71.672	20.342		5.73701	6.29024	5.56834	5.61561			4.24668	0.000834466	4.24768	0.01795	4.24668	0.000775325
	71.801	23.229	71.766	19.712	71.78	20.515		5.7375	6.00152	5.56858	5.46861			4.24717	0.000783978	4.24817	0.01731	4.24717	0.000910422
	71.902	23.331	71.867	19.802	71.884	20.692		5.73799	6.5046	5.56883	5.5567			4.24766	0.000736673	4.24866	0.02002	4.24766	0.000560158
	72.004	23.45	71.972	19.912	71.991	20.874		5.73848	6.86528	5.56907	5.64479			4.24815	0.000826727	4.24915	0.02047	4.24815	0.000833902
	72.11	23.595	72.073	20.026	72.097	21.056		5.73897	6.4629	5.56932	5.55874			4.24864	0.000814469	4.24964	0.02122	4.24864	0.000872792
	72.211	23.735	72.175	20.144	72.202	21.225		5.73946	7.24684	5.56956	5.47269			4.24913	0.000788124	4.25013	0.01724	4.24913	0.000686283
	72.313	23.876	72.28	20.272	72.308	21.382		5.73995	7.25242	5.56981	5.33658			4.24962	0.000898585	4.25062	0.01406	4.24962	0.00071908
	72.418	24.029	72.381	20.403	72.415	21.521		5.74044	7.31395	5.57005	5.20046			4.25011	0.000963819	4.25111	0.02141	4.25011	0.000745028
	72.52	24.187	72.485	20.542	72.516	21.64		5.74092	7.78576	5.57029	5.23849			4.2506	0.000994949	4.2516	0.01613	4.2506	0.000676975
	72.623	24.358	72.589	20.686	72.62	21.755		5.74141	8.12226	5.57054	5.27651			4.25108	0.000811715	4.25208	0.02138	4.25108	0.000811946
	72.728	24.538	72.697	20.836	72.725	21.858		5.7419	8.61405	5.57078	5.16543			4.25157	0.000870934	4.25257	0.0182	4.25157	0.00104
	72.836	24.726	72.798	20.986	72.83	21.967		5.74239	8.96011	5.57103	5.05435			4.25206	0.00107	4.25306	0.02112	4.25206	0.00113
	72.937	24.911	72.902	21.142	72.935	22.108		5.74288	9.10728	5.57127	4.94326			4.25255	0.00105	4.25355	0.01875	4.25255	0.000795726
	73.041	25.104	73.007	21.299	73.042	22.285		5.74337	9.70005	5.57152	4.83218			4.25304	0.00107	4.25404	0.01966	4.25304	0.000934415
	73.146	25.295	73.11	21.45	73.149	22.481		5.74386	10.2124	5.57176	4.86803			4.25353	0.00107	4.25453	0.02163	4.25353	0.000871279
	73.248	25.471	73.217	21.597	73.254	22.682		5.74435	10.951	5.57201	4.90388			4.25402	0.00101	4.25502	0.02225	4.25402	0.000803374
	73.353	25.634	73.324	21.731	73.363	22.895		5.74484	11.3951	5.57225	4.97891			4.25451	0.00102	4.25551	0.02201	4.25451	0.000678278
	73.458	25.776	73.424	21.85	73.471	23.104		5.74533	12.4274	5.5725	5.05394			4.255	0.00106	4.256	0.02116	4.255	0.000827599
	73.558	25.903	73.53	21.971	73.577	23.295		5.74582	13.1353	5.57274	5.03863			4.25549	0.000988496	4.25649	0.01881	4.25549	0.000739439
	73.663	26.035	73.631	22.077	73.685	23.471		5.74631	14.1298	5.57299	4.81436			4.25598	0.000993376	4.25698	0.02306	4.25598	0.000951959
	73.764	26.156	73.735	22.18	73.79	23.616		5.7468	15.3457	5.57323	4.68151			4.25647	0.00102	4.25747	0.01968	4.25647	0.000934857
	73.868	26.278	73.842	22.308	73.894	23.745		5.74729	16.302	5.57348	4.75763			4.25696	0.000952638	4.25796	0.01951	4.25696	0.00068164
	73.968	26.419	73.944	22.46	73.997	23.88		5.74777	18.0047	5.57372	4.9566			4.25744	0.000890502	4.25845	0.02184	4.25744	0.00084405
	74.071	26.592	74.046	22.629	74.102	24.027		5.74826	19.5862	5.57396	4.9466			4.25793	0.000940667	4.25893	0.02053	4.25793	0.000724123
	74.173	26.783	74.155	22.816	74.208	24.183		5.74875	21.4535	5.57421	4.75375			4.25842	0.000884698	4.25942	0.02134	4.25842	0.000745742
	74.273	26.979	74.259	23.004	74.309	24.341		5.74924	23.2359	5.57445	4.5609			4.25891	0.000931669	4.25991	0.02149	4.25891	0.000801567
	74.378	27.196	74.366	23.201	74.415	24.528		5.74973	25.1775	5.5747	4.6543			4.2594	0.000791098	4.2604	0.01652	4.2594	0.000762551
	74.487	27.425	74.475	23.398	74.516	24.717		5.75022	27.5685	5.57494	4.7477			4.25989	0.000793309	4.26089	0.01826	4.25989	0.000886365
	74.596	27.656	74.581	23.584	74.62	24.916		5.75071	29.4331	5.57519	4.73661			4.26038	0.000786875	4.26138	0.01928	4.26038	0.00123
	74.703	27.877	74.683	23.749	74.727	25.126		5.7512	31.9043	5.57543	4.72552			4.26087	0.000758843	4.26187	0.02243	4.26087	0.000889768
	74.806	28.072	74.785	23.892	74.829	25.333		5.75169	33.8303	5.57568	4.70954			4.26136	0.000767831	4.26236	0.01648	4.26136	0.000723534
	74.909	28.244	74.886	24.014	74.934	25.551		5.75218	35.7854	5.57592	4.69355			4.26185	0.000678187	4.26285	0.02061	4.26185	0.000653339
	75.01	28.385	74.989	24.134	75.04	25.773		5.75267	38.2593	5.57617	4.62532			4.26234	0.00081648	4.26334	0.01844	4.26234	0.000652834
	75.113	28.519	75.093	24.271	75.143	25.979		5.75316	40.7455	5.57641	4.55709			4.26283	0.000725349	4.26383	0.01741	4.26283	0.000569696
	75.217	28.676	75.198	24.419	75.25	26.168		5.75365	43.4394	5.57666	4.63253			4.26332	0.000594396	4.26432	0.01604	4.26332	0.000430503
	75.322	28.84	75.303	24.56	75.357	26.333		5.75414	45.8919	5.5769	4.70797			4.26381	0.000678635	4.26481	0.01667	4.26381	0.000524524
	75.426	28.997	75.409	24.701	75.458	26.479		5.75462	48.0647	5.57714	4.60927			4.26429	0.000671277	4.26529	0.01816	4.26429	0.000422435
	75.531	29.168	75.511	24.855	75.562	26.617		5.75511	50.6839	5.57739	4.51057			4.26478	0.000633075	4.26578	0.01998	4.26478	0.00058245
	75.634	29.363	75.619	25.035	75.666	26.74		5.7556	52.8555	5.57763	4.52886			4.26527	0.000715837	4.26627	0.01856	4.26527	0.000796903
	75.741	29.587	75.721	25.22	75.77	26.875		5.75609	54.9785	5.57788	4.54716			4.26576	0.000713035	4.26676	0.02043	4.26576	0.000635375
	75.844	29.811	75.828	25.423	75.876	27.059		5.75658	57.4374	5.57812	4.51322			4.26625	0.000633742	4.26725	0.0187	4.26625	0.000551375
	75.952	30.062	75.931	25.62	75.984	27.283		5.75707	59.77	5.57837	4.47928			4.26674	0.000713454	4.26774	0.01785	4.26674	0.00054753
	76.055	30.312	76.036	25.825	76.092	27.529		5.75756	61.4954	5.57861	4.38547			4.26723	0.000639642	4.26823	0.0192	4.26723	0.000436091
	76.16	30.568	76.142	26.033	76.196	27.776		5.75805	63.6027	5.57886	4.29167			4.26772	0.000531793	4.26872	0.01868	4.26772	0.000581126
	76.266	30.818	76.246	26.232	76.304	28.041		5.75854	65.2265	5.5791	4.30235			4.26821	0.000528438	4.26921	0.02017	4.26821	0.000517507
	76.369	31.051	76.353	26.42	76.413	28.305		5.75903	66.9763	5.57935	4.31303			4.2687	0.000681724	4.2697	0.02177	4.2687	0.000365791
	76.475	31.269	76.459	26.583	76.519	28.553		5.75952	68.9132	5.57959	4.41459			4.26919	0.000549007	4.27019	0.01755	4.26919	0.000543139
	76.58	31.459	76.566	26.727	76.62	28.769		5.76001	70.6114	5.57984	4.51614			4.26968	0.000535777	4.27068	0.01967	4.26968	0.000520784
	76.685	31.636	76.669	26.863	76.721	28.955		5.7605	71.6067	5.58008	4.31731			4.27017	0.000446676	4.27117	0.02241	4.27017	0.000671597
	76.789	31.808	76.771	26.99	76.821	29.111		5.76098	73.1374	5.58033	4.11848			4.27066	0.000626479	4.27166	0.01912	4.27066	0.000559611
	76.89	31.971	76.876	27.118	76.924	29.27		5.76147	73.9464	5.58057	4.0742			4.27114	0.00057111	4.27214	0.01497	4.27114	0.000559149
	76.995	32.138	76.983	27.274	77.028	29.437		5.76196	74.7484	5.58081	4.23888			4.27163	0.000595053	4.27263	0.01874	4.27163	0.000521415
	77.102	32.333	77.084	27.459	77.13	29.608		5.76245	75.1592	5.58106	4.29908			4.27212	0.000662384	4.27312	0.01739	4.27212	0.000610141
	77.204	32.563	77.186	27.672	77.234	29.794		5.76294	75.3903	5.5813	4.15031			4.27261	0.000611629	4.27361	0.01555	4.27261	0.000652372
	77.306	32.827	77.294	27.913	77.335	30		5.76343	75.4756	5.58155	4.1663			4.2731	0.000510242	4.2741	0.0198	4.2731	0.000546375
	77.415	33.125	77.397	28.149	77.441	30.244		5.76392	75.5338	5.58179	4.18229			4.27359	0.000763161	4.27459	0.01729	4.27359	0.000560872
	77.52	33.413	77.504	28.392	77.543	30.495		5.76441	75.2436	5.58204	4.18521			4.27408	0.000597303	4.27508	0.01609	4.27408	0.000665062
	77.627	33.708	77.611	28.631	77.65	30.781		5.7649	75.4276	5.58228	4.18814			4.27457	0.000419044	4.27557	0.01923	4.27457	0.000511035
	77.733	34	77.716	28.858	77.752	31.069		5.76539	74.9488	5.58253	4.12467			4.27506	0.000483544	4.27606	0.01871	4.27506	0.000499606
	77.838	34.276	77.816	29.066	77.857	31.366		5.76588	73.9847	5.58277	4.0612			4.27555	0.000537159	4.27655	0.02126	4.27555	0.000599804
	77.946	34.545	77.919	29.255	77.962	31.659		5.76637	73.4759	5.58302	3.95203			4.27604	0.000538312	4.27704	0.01566	4.27604	0.000413295
	78.047	34.765	78.021	29.415	78.064	31.927		5.76686	72.2934	5.58326	3.84285			4.27653	0.000623257	4.27753	0.01773	4.27653	0.000315198
	78.148	34.947	78.125	29.562	78.168	32.172		5.76735	71.1445	5.58351	3.91869			4.27702	0.000489082	4.27802	0.02545	4.27702	0.00047786
	78.25	35.121	78.229	29.728	78.272	32.39		5.76783	70.0939	5.58375	4.09902			4.27751	0.000483134	4.27851	0.02303	4.27751	0.000312067
	78.355	35.325	78.336	29.917	78.379	32.597		5.76832	68.5968	5.58399	4.17052			4.27799	0.000470591	4.27899	0.02149	4.27799	0.000569486
	78.463	35.565	78.436	30.101	78.482	32.797		5.76881	67.7183	5.58424	4.03304			4.27848	0.000533994	4.27948	0.01883	4.27848	0.000415144
	78.563	35.795	78.536	30.285	78.587	32.995		5.7693	66.0894	5.58448	4.01638			4.27897	0.000395797	4.27997	0.01591	4.27897	0.000535575
	78.664	36.033	78.639	30.486	78.693	33.212		5.76979	64.4383	5.58473	4.10419			4.27946	0.000538617	4.28046	0.02096	4.27946	0.000487357
	78.768	36.297	78.746	30.716	78.8	33.485		5.77028	63.4249	5.58497	4.1463			4.27995	0.000546633	4.28095	0.02189	4.27995	0.000534588
	78.876	36.584	78.849	30.938	78.901	33.778		5.77077	61.4619	5.58522	3.97944			4.28044	0.000565105	4.28144	0.021	4.28044	0.000662688
	78.979	36.866	78.955	31.185	79.008	34.116		5.77126	60.1946	5.58546	3.80197			4.28093	0.000530153	4.28193	0.01609	4.28093	0.000506056
	79.086	37.175	79.056	31.44	79.111	34.46		5.77175	59.0323	5.58571	3.83346			4.28142	0.000494543	4.28242	0.02342	4.28142	0.000529125
	79.188	37.488	79.162	31.711	79.217	34.818		5.77224	57.2302	5.58595	3.96726			4.28191	0.000518887	4.28291	0.021	4.28191	0.00054024
	79.294	37.812	79.268	31.98	79.323	35.171		5.77273	55.966	5.5862	3.99658			4.2824	0.00051251	4.2834	0.01614	4.2824	0.000535933
	79.399	38.126	79.373	32.237	79.427	35.501		5.77322	54.3523	5.58644	3.90835			4.28289	0.000558443	4.28389	0.02009	4.28289	0.000501854
	79.503	38.424	79.473	32.464	79.535	35.817		5.77371	52.5837	5.58669	3.82013			4.28338	0.000493362	4.28438	0.01949	4.28338	0.000670735
	79.61	38.712	79.575	32.667	79.643	36.093		5.7742	51.9922	5.58693	3.82986			4.28387	0.000612792	4.28487	0.01854	4.28387	0.000859135
	79.717	38.966	79.676	32.839	79.75	36.337		5.77468	49.7749	5.58718	3.83958			4.28436	0.000609475	4.28536	0.01973	4.28436	0.000651805
	79.824	39.19	79.78	33.006	79.856	36.579		5.77517	48.4291	5.58742	3.77857			4.28484	0.000496964	4.28584	0.02069	4.28484	0.000583164
	79.927	39.41	79.882	33.177	79.962	36.839		5.77566	47.151	5.58766	3.71755			4.28533	0.000488357	4.28633	0.02137	4.28533	0.000763223
	80.029	39.627	79.989	33.359	80.067	37.105		5.77615	45.536	5.58791	3.66306			4.28582	0.000456036	4.28682	0.02292	4.28582	0.000798289
	80.135	39.846	80.095	33.549	80.173	37.389		5.77664	43.5232	5.58815	3.60858			4.28631	0.000442682	4.28731	0.02002	4.28631	0.000635648
	80.236	40.08	80.202	33.788	80.276	37.689		5.77713	41.8263	5.5884	3.66728			4.2868	0.00056378	4.2878	0.01883	4.2868	0.000507106
	80.339	40.371	80.303	34.05	80.383	38.024		5.77762	40.8444	5.58864	3.83047			4.28729	0.000272764	4.28829	0.02036	4.28729	0.000576315
	80.443	40.704	80.412	34.354	80.485	38.367		5.77811	39.3473	5.58889	3.961			4.28778	0.000552867	4.28878	0.02529	4.28778	0.000540744
	80.545	41.048	80.517	34.662	80.594	38.755		5.7786	37.5927	5.58913	3.88257			4.28827	0.000457085	4.28927	0.01769	4.28827	0.000476242
	80.652	41.417	80.626	34.992	80.697	39.144		5.77909	36.359	5.58938	3.73816			4.28876	0.0004999	4.28976	0.01859	4.28876	0.000338288
	80.752	41.768	80.728	35.302	80.803	39.54		5.77958	34.7772	5.58962	3.80271			4.28925	0.000365096	4.29025	0.01888	4.28925	0.000465191
	80.853	42.117	80.828	35.598	80.908	39.92		5.78007	33.053	5.58987	3.89992			4.28974	0.000484669	4.29074	0.01662	4.28974	0.00065067
	80.962	42.476	80.934	35.888	81.01	40.262		5.78056	32.0649	5.59011	3.89264			4.29023	0.000360721	4.29123	0.02187	4.29023	0.000650565
	81.066	42.794	81.041	36.15	81.114	40.574		5.78105	30.9232	5.59036	3.87013			4.29072	0.000382252	4.29172	0.02161	4.29072	0.000621151
	81.17	43.069	81.146	36.362	81.218	40.854		5.78153	29.592	5.5906	3.84761			4.2912	0.000466244	4.2922	0.01963	4.2912	0.000706789
	81.271	43.293	81.25	36.548	81.325	41.127		5.78202	28.6453	5.59084	3.92305			4.29169	0.000545899	4.29269	0.02394	4.29169	0.000627979
	81.373	43.501	81.351	36.745	81.427	41.378		5.78251	27.4825	5.59109	3.99849			4.29218	0.000433294	4.29318	0.02145	4.29218	0.00039821
	81.474	43.73	81.456	36.977	81.532	41.625		5.783	26.6503	5.59133	3.84809			4.29267	0.000388762	4.29367	0.02001	4.29267	0.000602325
	81.579	43.994	81.562	37.219	81.639	41.911		5.78349	25.6127	5.59158	3.69769			4.29316	0.000460525	4.29416	0.0219	4.29316	0.00054419
	81.683	44.257	81.666	37.452	81.741	42.258		5.78398	24.7288	5.59182	3.72143			4.29365	0.000327618	4.29465	0.02025	4.29365	0.000533348
	81.787	44.524	81.771	37.706	81.845	42.658		5.78447	23.7689	5.59207	3.74517			4.29414	0.000479712	4.29514	0.01921	4.29414	0.000490382
	81.894	44.836	81.876	37.989	81.946	43.078		5.78496	22.9693	5.59231	3.74279			4.29463	0.000424658	4.29563	0.02088	4.29463	0.000367513
	82.001	45.182	81.977	38.288	82.053	43.538		5.78545	22.162	5.59256	3.7404			4.29512	0.000602869	4.29612	0.02194	4.29512	0.000573373
	82.105	45.533	82.084	38.626	82.154	43.973		5.78594	21.2967	5.5928	3.84251			4.29561	0.000481247	4.29661	0.02025	4.29561	0.000762929
	82.214	45.926	82.187	38.97	82.255	44.4		5.78643	20.8789	5.59305	3.94461			4.2961	0.000383606	4.2971	0.01993	4.2961	0.000968431
	82.319	46.33	82.295	39.335	82.362	44.828		5.78692	20.1292	5.59329	3.86911			4.29659	0.000421503	4.29759	0.01608	4.29659	0.000993476
	82.428	46.75	82.404	39.7	82.463	45.183		5.78741	19.3089	5.59354	3.7936			4.29708	0.000479188	4.29808	0.01846	4.29708	0.000908657
	82.538	47.164	82.511	40.043	82.563	45.486		5.7879	18.6005	5.59378	3.89223			4.29757	0.000280437	4.29857	0.02019	4.29757	0.000808878
	82.644	47.549	82.613	40.351	82.67	45.766		5.78838	18.2267	5.59403	3.99087			4.29805	0.000370557	4.29905	0.01892	4.29805	0.00102
	82.752	47.909	82.716	40.629	82.773	46.033		5.78887	17.2071	5.59427	3.93931			4.29854	0.00044822	4.29954	0.02254	4.29854	0.00103
	82.859	48.214	82.816	40.864	82.876	46.332		5.78936	16.792	5.59451	3.88774			4.29903	0.00030275	4.30003	0.02061	4.29903	0.00087857
	82.963	48.478	82.918	41.085	82.979	46.641		5.78985	16.4955	5.59476	3.94067			4.29952	0.000385303	4.30052	0.02064	4.29952	0.000672395
	83.065	48.739	83.02	41.316	83.081	46.959		5.79034	15.8435	5.595	3.99359			4.30001	0.000359949	4.30101	0.01844	4.30001	0.000573415
	83.166	49.016	83.121	41.559	83.188	47.336		5.79083	15.6031	5.59525	3.94856			4.3005	0.000277329	4.3015	0.01889	4.3005	0.000444979
	83.273	49.312	83.221	41.796	83.294	47.753		5.79132	14.4793	5.59549	3.90352			4.30099	0.000484297	4.30199	0.02097	4.30099	0.000707293
	83.374	49.608	83.324	42.068	83.398	48.193		5.79181	14.6918	5.59574	3.85849			4.30148	0.000424992	4.30248	0.01502	4.30148	0.000698742
	83.474	49.953	83.429	42.395	83.499	48.652		5.7923	13.9554	5.59598	3.81346			4.30197	0.000335243	4.30297	0.01926	4.30197	0.000552195
	83.575	50.344	83.532	42.75	83.605	49.16		5.79279	14.0978	5.59623	3.874			4.30246	0.000420731	4.30346	0.01995	4.30246	0.000476221
	83.682	50.78	83.641	43.138	83.714	49.682		5.79328	13.9032	5.59647	3.93454			4.30295	0.000459477	4.30395	0.02207	4.30295	0.000616844
	83.783	51.211	83.745	43.519	83.822	50.182		5.79377	13.4416	5.59672	3.99508			4.30344	0.000445113	4.30444	0.01689	4.30344	0.000626613
	83.889	51.668	83.851	43.921	83.925	50.626		5.79426	13.0503	5.59696	4.05563			4.30393	0.000369232	4.30493	0.01974	4.30393	0.000428002
	83.996	52.136	83.958	44.323	84.029	51.025		5.79474	12.6876	5.59721	4.00434			4.30442	0.000379774	4.30542	0.01439	4.30442	0.000724942
	84.102	52.587	84.063	44.698	84.132	51.366		5.79523	12.389	5.59745	3.95305			4.3049	0.00051638	4.3059	0.01527	4.3049	0.000428654
	84.204	52.997	84.172	45.062	84.237	51.694		5.79572	12.2239	5.59769	3.954			4.30539	0.000514655	4.30639	0.01718	4.30539	0.000517065
	84.309	53.386	84.273	45.358	84.339	52.024		5.79621	12.1293	5.59794	3.95495			4.30588	0.000271915	4.30688	0.0206	4.30588	0.00060638
	84.413	53.732	84.373	45.614	84.446	52.368		5.7967	12.446	5.59818	4.02447			4.30637	0.000605042	4.30737	0.01772	4.30637	0.000636026
	84.517	54.044	84.475	45.866	84.546	52.72		5.79719	12.0712	5.59843	4.09399			4.30686	0.000571053	4.30786	0.01668	4.30686	0.00058537
	84.618	54.362	84.578	46.142	84.654	53.177		5.79768	11.3695	5.59867	3.98937			4.30735	0.000331754	4.30835	0.01628	4.30735	0.000787469
	84.722	54.711	84.681	46.427	84.754	53.663		5.79817	11.2958	5.59892	3.88475			4.30784	0.000565916	4.30884	0.01968	4.30784	0.000651238
	84.824	55.059	84.783	46.698	84.86	54.203		5.79866	11.6799	5.59916	3.95754			4.30833	0.000506648	4.30933	0.02103	4.30833	0.000726434
	84.925	55.397	84.884	46.979	84.962	54.735		5.79915	11.4839	5.59941	4.03032			4.30882	0.000670991	4.30982	0.01863	4.30882	0.000744398
	85.03	55.785	84.991	47.33	85.067	55.297		5.79964	11.3072	5.59965	4.10311			4.30931	0.000558862	4.31031	0.01916	4.30931	0.000775367
	85.136	56.232	85.099	47.726	85.173	55.861		5.80013	10.932	5.5999	4.17589			4.3098	0.000339122	4.3108	0.01781	4.3098	0.000965427
	85.24	56.707	85.205	48.139	85.278	56.397		5.80062	10.9699	5.60014	4.07454			4.31029	0.000339351	4.31129	0.02005	4.31029	0.000884873
	85.34	57.183	85.308	48.561	85.378	56.879		5.80111	10.8257	5.60039	3.97318			4.31078	0.000396083	4.31178	0.01953	4.31078	0.000789969
	85.446	57.697	85.415	49.018	85.479	57.315		5.80159	10.7987	5.60063	4.11345			4.31127	0.000444074	4.31227	0.01461	4.31127	0.000966961
	85.555	58.237	85.516	49.449	85.581	57.699		5.80208	10.6007	5.60087	4.35819			4.31175	0.000406348	4.31275	0.01667	4.31175	0.000720467
	85.655	58.723	85.625	49.903	85.685	58.08		5.80257	10.3598	5.60112	4.34629			4.31224	0.000499919	4.31324	0.01722	4.31224	0.00095011
	85.762	59.223	85.731	50.31	85.788	58.479		5.80306	10.3488	5.60136	4.12542			4.31273	0.000265405	4.31373	0.02057	4.31273	0.000837621
	85.864	59.662	85.836	50.678	85.889	58.872		5.80355	9.97161	5.60161	4.00903			4.31322	0.000429967	4.31422	0.01772	4.31322	0.000832053
	85.964	60.046	85.939	50.978	85.996	59.29		5.80404	9.75443	5.60185	4.10161			4.31371	0.000481085	4.31471	0.01697	4.31371	0.000633778
	86.069	60.394	86.04	51.235	86.099	59.755		5.80453	9.70892	5.6021	4.24425			4.3142	0.000396569	4.3152	0.01782	4.3142	0.00066023
	86.175	60.727	86.146	51.524	86.203	60.292		5.80502	9.82297	5.60234	4.28242			4.31469	0.000363494	4.31569	0.01641	4.31469	0.000714248
	86.281	61.095	86.247	51.83	86.306	60.869		5.80551	9.77697	5.60259	4.32058			4.31518	0.000390402	4.31618	0.01878	4.31518	0.00052299
	86.382	61.457	86.348	52.147	86.407	61.464		5.806	9.45979	5.60283	4.46322			4.31567	0.000365439	4.31667	0.01323	4.31567	0.000840709
	86.483	61.835	86.451	52.486	86.513	62.118		5.80649	9.15468	5.60308	4.52696			4.31616	0.000492265	4.31716	0.01622	4.31616	0.000781061
	86.59	62.287	86.554	52.87	86.623	62.804		5.80698	9.11715	5.60332	4.38173			4.31665	0.000407149	4.31765	0.01354	4.31665	0.000790536
	86.691	62.768	86.657	53.301	86.732	63.47		5.80747	8.66962	5.60357	4.24738			4.31714	0.000301587	4.31814	0.01821	4.31714	0.00101
	86.8	63.325	86.758	53.748	86.838	64.068		5.80796	8.07272	5.60381	4.46132			4.31763	0.000343926	4.31863	0.01678	4.31763	0.000731686
	86.905	63.886	86.864	54.235	86.944	64.602		5.80844	8.22656	5.60406	4.88857			4.31811	0.000418386	4.31912	0.01606	4.31811	0.000673109
	87.014	64.481	86.974	54.748	87.047	65.043		5.80893	8.18873	5.6043	4.96755			4.3186	0.000328266	4.3196	0.01968	4.3186	0.000629975
	87.115	65.028	87.074	55.214	87.15	65.44		5.80942	7.8509	5.60454	4.68301			4.31909	0.000463089	4.32009	0.01411	4.31909	0.000701473
	87.225	65.604	87.182	55.693	87.256	65.859		5.80991	7.29662	5.60479	4.50295			4.31958	0.000299547	4.32058	0.01	4.31958	0.000522717
	87.33	66.124	87.286	56.12	87.361	66.284		5.8104	7.47035	5.60503	4.64505			4.32007	0.000423028	4.32107	0.01972	4.32007	0.000447626
	87.437	66.613	87.39	56.511	87.467	66.756		5.81089	7.18364	5.60528	4.78715			4.32056	0.000400343	4.32156	0.01228	4.32056	0.000715235
	87.542	67.044	87.494	56.84	87.574	67.33		5.81138	6.90054	5.60552	4.75729			4.32105	0.000362084	4.32205	0.01859	4.32105	0.000763328
	87.646	67.42	87.596	57.129	87.676	67.954		5.81187	6.33468	5.60577	4.62294			4.32154	0.000337559	4.32254	0.01636	4.32154	0.000571377
	87.746	67.782	87.697	57.428	87.776	68.608		5.81236	6.16509	5.60601	4.68886			4.32203	0.000124558	4.32303	0.01225	4.32203	0.000731329
	87.848	68.196	87.8	57.764	87.882	69.323		5.81285	5.78299	5.60626	4.85925			4.32252	0.000447543	4.32352	0.01787	4.32252	0.000700696
	87.951	68.635	87.904	58.1	87.992	70.077		5.81334	5.80583	5.6065	4.91429			4.32301	0.000235076	4.32401	0.01791	4.32301	0.000812576
	88.053	69.065	88.005	58.427	88.092	70.758		5.81383	5.10856	5.60675	4.76035			4.3235	0.000465549	4.3245	0.01774	4.3235	0.000655608
	88.157	69.532	88.11	58.803	88.2	71.462		5.81432	5.26262	5.60699	4.66845			4.32399	0.000263442	4.32499	0.02155	4.32399	0.000620668
	88.262	70.052	88.216	59.239	88.303	72.088		5.81481	4.8559	5.60724	4.68103			4.32448	0.000230406	4.32548	0.01494	4.32448	0.000548497
	88.366	70.612	88.32	59.709	88.406	72.656		5.81529	4.66046	5.60748	4.79593			4.32496	0.000307611	4.32596	0.01492	4.32496	0.000767173
	88.467	71.184	88.422	60.193	88.507	73.151		5.81578	4.75826	5.60772	4.91082			4.32545	0.000215508	4.32645	0.01439	4.32545	0.000751604
	88.573	71.809	88.53	60.729	88.61	73.625		5.81627	4.68201	5.60797	4.99523			4.32594	0.000432665	4.32694	0.01462	4.32594	0.000655734
	88.674	72.413	88.632	61.248	88.713	74.121		5.81676	4.76397	5.60821	5.07965			4.32643	0.000396083	4.32743	0.01712	4.32643	0.000677963
	88.776	73.021	88.734	61.767	88.814	74.622		5.81725	4.22301	5.60846	5.06176			4.32692	0.000429481	4.32792	0.01444	4.32692	0.000604826
	88.877	73.602	88.835	62.258	88.921	75.167		5.81774	3.89871	5.6087	4.93939			4.32741	0.000359177	4.32841	0.01639	4.32741	0.000675883
	88.984	74.185	88.941	62.731	89.025	75.758		5.81823	4.10234	5.60895	4.84123			4.3279	0.000350293	4.3289	0.01974	4.3279	0.000591568
	89.091	74.72	89.045	63.142	89.13	76.43		5.81872	3.69823	5.60919	4.95204			4.32839	0.000509298	4.32939	0.01718	4.32839	0.000609427
	89.194	75.172	89.146	63.471	89.234	77.152		5.81921	3.81725	5.60944	5.1608			4.32888	0.000400467	4.32988	0.02088	4.32888	0.000536143
	89.295	75.563	89.253	63.777	89.336	77.898		5.8197	3.62259	5.60968	5.1606			4.32937	0.000457304	4.33037	0.0139	4.32937	0.000633904
	89.4	75.975	89.358	64.101	89.444	78.722		5.82019	3.55051	5.60993	5.0472			4.32986	0.000412982	4.33086	0.01752	4.32986	0.000472607
	89.506	76.429	89.464	64.446	89.546	79.508		5.82068	3.73986	5.61017	4.93381			4.33035	0.000435105	4.33135	0.01853	4.33035	0.000357386
	89.612	76.904	89.57	64.805	89.648	80.283		5.82117	3.41244	5.61042	5.04462			4.33084	0.000362608	4.33184	0.01489	4.33084	0.000561418
	89.715	77.406	89.675	65.202	89.757	81.075		5.82165	3.37291	5.61066	5.15543			4.33133	0.000553	4.33233	0.01688	4.33133	0.000474078
	89.819	77.974	89.781	65.673	89.858	81.752		5.82214	3.25261	5.61091	5.18298			4.33181	0.000361369	4.33281	0.01444	4.33181	0.000560368
	89.923	78.584	89.887	66.188	89.965	82.382		5.82263	3.08751	5.61115	5.10604			4.3323	0.000378221	4.3333	0.01901	4.3323	0.000388902
	90.005	79.077	89.988	66.698	90.003	82.585		5.82312	3.05789	5.61139	5.12053			4.33279	0.000523615	4.33379	0.01755	4.33279	0.000628021
			90.007	66.794				5.82361	2.85194	5.61164	5.23951			4.33328	0.000565153	4.33428	0.01888	4.33328	0.000827788
								5.8241	2.85773	5.61188	5.27467			4.33377	0.000638327	4.33477	0.01964	4.33377	0.001
								5.82459	2.54083	5.61213	5.10087			4.33426	0.000564171	4.33526	0.01618	4.33426	0.00144
								5.82508	2.43588	5.61237	4.97496			4.33475	0.000586323	4.33575	0.0197	4.33475	0.00168
								5.82557	2.31245	5.61262	5.05802			4.33524	0.00051902	4.33624	0.01646	4.33524	0.00305
								5.82606	2.56369	5.61286	5.30474			4.33573	0.000573026	4.33673	0.01665	4.33573	0.00268
								5.82655	2.06423	5.61311	5.37732			4.33622	0.000476291	4.33722	0.02116	4.33622	0.00119
								5.82704	2.35705	5.61335	5.25835			4.33671	0.000580356	4.33771	0.01756	4.33671	0.00111
								5.82753	2.21632	5.6136	5.24386			4.3372	0.000480932	4.3382	0.01504	4.3372	0.000843041
								5.82802	2.23307	5.61384	5.4046			4.33769	0.000514588	4.33869	0.01922	4.33769	0.000722694
								5.8285	2.12929	5.61409	5.56534			4.33818	0.000377715	4.33918	0.01637	4.33818	0.000772173
								5.82899	2.00925	5.61433	5.55847			4.33866	0.000463452	4.33966	0.01567	4.33866	0.000796482
								5.82948	1.51005	5.61457	5.5516			4.33915	0.00025005	4.34015	0.02187	4.33915	0.00093866
								5.82997	1.83666	5.61482	5.5752			4.33964	0.000362923	4.34064	0.0174	4.33964	0.000834133
								5.83046	1.68822	5.61506	5.59881			4.34013	0.000415518	4.34113	0.0154	4.34013	0.000783141
								5.83095	1.89539	5.61531	5.72689			4.34062	0.000346547	4.34162	0.01783	4.34062	0.00062342
								5.83144	1.14887	5.61555	5.85498			4.34111	0.000491998	4.34211	0.02435	4.34111	0.00056249
								5.83193	1.3612	5.6158	6.00484			4.3416	0.000446152	4.3426	0.02941	4.3416	0.000717399
								5.83242	1.50404	5.61604	6.15469			4.34209	0.000566421	4.34309	0.02606	4.34209	0.000618608
								5.83291	1.26872	5.61629	6.13041			4.34258	0.000405643	4.34358	0.0216	4.34258	0.000457123
								5.8334	1.2144	5.61653	6.10613			4.34307	0.000496354	4.34407	0.01728	4.34307	0.000528537
								5.83389	1.30321	5.61678	6.16129			4.34356	0.000394586	4.34456	0.01707	4.34356	0.000485823
								5.83438	1.06297	5.61702	6.21646			4.34405	0.000460983	4.34505	0.01477	4.34405	0.000362114
								5.83487	0.92414	5.61727	6.17367			4.34454	0.000361064	4.34554	0.01556	4.34454	0.000539
								5.83535	1.14495	5.61751	6.13089			4.34503	0.000531192	4.34603	0.01269	4.34503	0.00041901
								5.83584	0.86008	5.61776	6.34496			4.34551	0.000548082	4.34651	0.01545	4.34551	0.000499417
								5.83633	0.9846	5.618	6.66351			4.346	0.000620417	4.347	0.01284	4.346	0.000528558
								5.83682	1.11555	5.61824	6.75786			4.34649	0.000588629	4.34749	0.01605	4.34649	0.000570159
								5.83731	0.88705	5.61849	6.60841			4.34698	0.000536644	4.34798	0.01377	4.34698	0.000936054
								5.8378	0.81892	5.61873	6.45978			4.34747	0.000577372	4.34847	0.01428	4.34747	0.0012
								5.83829	0.78256	5.61898	6.48529			4.34796	0.000653253	4.34896	0.01527	4.34796	0.00172
								5.83878	0.57413	5.61922	6.57175			4.34845	0.000578326	4.34945	0.01563	4.34845	0.00253
								5.83927	0.35777	5.61947	6.6582			4.34894	0.000570148	4.34994	0.01515	4.34894	0.00348
								5.83976	0.45961	5.61971	6.71636			4.34943	0.000564791	4.35043	0.01216	4.34943	0.00469
								5.84025	0.73785	5.61996	6.77452			4.34992	0.000522881	4.35092	0.01651	4.34992	0.00401
								5.84074	0.3246	5.6202	6.83268			4.35041	0.000608178	4.35141	0.01541	4.35041	0.00178
								5.84123	0.67865	5.62045	6.89084			4.3509	0.00059024	4.3519	0.0147	4.3509	0.00107
								5.84172	0.46812	5.62069	6.84683			4.35139	0.000596016	4.35239	0.01863	4.35139	0.000869893
								5.8422	0.22123	5.62094	6.80282			4.35187	0.000542735	4.35287	0.01646	4.35187	0.000800243
								5.84269	0.52744	5.62118	6.75881			4.35236	0.000593424	4.35336	0.01502	4.35236	0.000710214
								5.84318	0.53468	5.62142	6.7148			4.35285	0.000488605	4.35385	0.01524	4.35285	0.000581462
								5.84367	0.296	5.62167	6.68385			4.35334	0.000464205	4.35434	0.01434	4.35334	0.000584971
								5.84416	0.33575	5.62191	6.6529			4.35383	0.000537502	4.35483	0.01783	4.35383	0.000561796
								5.84465	0.08696	5.62216	6.62195			4.35432	0.000441033	4.35532	0.01233	4.35432	0.000499165
								5.84514	0.24799	5.6224	6.591			4.35481	0.000522509	4.35581	0.01667	4.35481	0.000382326
								5.84563	0.11788	5.62265	6.61283			4.3553	0.000510776	4.3563	0.01568	4.3553	0.000505636
								5.84612	0.14473	5.62289	6.63467			4.35579	0.000563342	4.35679	0.01182	4.35579	0.000383061
								5.84661	0.39442	5.62314	6.6565			4.35628	0.000420226	4.35728	0.01646	4.35628	0.000420775
								5.8471	0.21416	5.62338	6.67834			4.35677	0.000472182	4.35777	0.01766	4.35677	0.000234476
								5.84759	0.4143	5.62363	6.67405			4.35726	0.000409408	4.35826	0.0164	4.35726	0.000542194
								5.84808	0.09607	5.62387	6.66977			4.35775	0.00043276	4.35875	0.01523	4.35775	0.000428717
								5.84857	0.04984	5.62412	6.66548			4.35824	0.000460058	4.35924	0.01624	4.35824	0.000457837
								5.84905	-0.003	5.62436	6.6612			4.35872	0.000429596	4.35972	0.01263	4.35872	0.000404072
								5.84954	0.09793	5.62461	6.69228			4.35921	0.000404385	4.36021	0.01246	4.35921	0.000398336
								5.85003	0.00918	5.62485	6.72337			4.3597	0.00048078	4.3607	0.01487	4.3597	0.000404387
								5.85052	-0.11859	5.62509	6.75446			4.36019	0.000545137	4.36119	0.01528	4.36019	0.000575054
								5.85101	-0.06906	5.62534	6.78554			4.36068	0.000528266	4.36168	0.01392	4.36068	0.000389827
								5.8515	0.12705	5.62558	6.81445			4.36117	0.000697536	4.36217	0.01541	4.36117	0.000522297
								5.85199	0.06877	5.62583	6.84336			4.36166	0.000842073	4.36266	0.01702	4.36166	0.000908972
								5.85248	-0.1184	5.62607	6.87227			4.36215	0.00096806	4.36315	0.01186	4.36215	0.000887751
								5.85297	0.15296	5.62632	6.90118			4.36264	0.00108	4.36364	0.0123	4.36264	0.00131
								5.85346	0.0474	5.62656	6.86778			4.36313	0.00126	4.36413	0.00992	4.36313	0.00192
								5.85395	0.36396	5.62681	6.83438			4.36362	0.00131	4.36462	0.01393	4.36362	0.00303
								5.85444	-0.25652	5.62705	6.97513			4.36411	0.00133	4.36511	0.01233	4.36411	0.0021
								5.85493	0.32022	5.6273	7.11587			4.3646	0.00127	4.3656	0.00914	4.3646	0.000809488
								5.85541	0.17717	5.62754	7.13253			4.36509	0.0015	4.36609	0.01029	4.36509	0.00064672
								5.8559	0.12426	5.62779	7.1492			4.36557	0.00148	4.36657	0.01038	4.36557	0.000447479
								5.85639	-0.07426	5.62803	7.16586			4.36606	0.00149	4.36706	0.01566	4.36606	0.000359193
								5.85688	0.05826	5.62827	7.18253			4.36655	0.0014	4.36755	0.01358	4.36655	0.000360811
								5.85737	0.26502	5.62852	7.19416			4.36704	0.00129	4.36804	0.01472	4.36704	0.0005968
								5.85786	0.30201	5.62876	7.20579			4.36753	0.00136	4.36853	0.01437	4.36753	0.000289292
								5.85835	0.17667	5.62901	7.21742			4.36802	0.0013	4.36902	0.01529	4.36802	0.000548539
								5.85884	0.58818	5.62925	7.22906			4.36851	0.0013	4.36951	0.01132	4.36851	0.000435083
								5.85933	0.55772	5.6295	7.29946			4.369	0.00117	4.37	0.01139	4.369	0.000324757
								5.85982	0.20423	5.62974	7.36987			4.36949	0.000929601	4.37049	0.01166	4.36949	0.000560431
								5.86031	0.262	5.62999	7.33579			4.36998	0.00112	4.37098	0.01392	4.36998	0.000671534
								5.8608	0.20727	5.63023	7.30171			4.37047	0.00114	4.37147	0.0169	4.37047	0.000620121
								5.86129	0.5771	5.63048	7.32694			4.37096	0.00121	4.37196	0.01473	4.37096	0.000676093
								5.86178	0.48741	5.63072	7.35218			4.37145	0.00148	4.37245	0.01849	4.37145	0.000794549
								5.86226	0.42683	5.63097	7.37742			4.37194	0.00178	4.37294	0.01265	4.37194	0.000690296
								5.86275	0.39521	5.63121	7.40265			4.37242	0.00183	4.37342	0.01262	4.37242	0.00088189
								5.86324	0.52929	5.63146	7.37129			4.37291	0.00199	4.37391	0.01472	4.37291	0.000676303
								5.86373	0.58767	5.6317	7.33994			4.3734	0.00178	4.3744	0.01212	4.3734	0.000875481
								5.86422	0.6675	5.63194	7.30858			4.37389	0.00155	4.37489	0.01408	4.37389	0.000709878
								5.86471	0.23886	5.63219	7.27722			4.37438	0.00149	4.37538	0.01363	4.37438	0.000808963
								5.8652	0.77132	5.63243	7.33783			4.37487	0.00147	4.37587	0.01158	4.37487	0.000775724
								5.86569	0.35631	5.63268	7.39844			4.37536	0.00124	4.37636	0.01531	4.37536	0.000740847
								5.86618	0.55516	5.63292	7.35456			4.37585	0.000887128	4.37685	0.0131	4.37585	0.000653822
								5.86667	0.6189	5.63317	7.31069			4.37634	0.000677196	4.37734	0.01403	4.37634	0.000714836
								5.86716	0.24863	5.63341	7.22327			4.37683	0.000668532	4.37783	0.01797	4.37683	0.00070992
								5.86765	0.28383	5.63366	7.13586			4.37732	0.00062319	4.37832	0.01647	4.37732	0.000651154
								5.86814	-0.11356	5.6339	7.15294			4.37781	0.000459934	4.37881	0.01426	4.37781	0.000627286
								5.86863	0.08332	5.63415	7.17001			4.3783	0.000607654	4.3793	0.01808	4.3783	0.000655209
								5.86911	0.43878	5.63439	7.14464			4.37878	0.000565096	4.37979	0.01316	4.37878	0.000607809
								5.8696	0.13429	5.63464	7.11927			4.37927	0.000611495	4.38027	0.01214	4.37927	0.000746099
								5.87009	0.10867	5.63488	7.09389			4.37976	0.000455569	4.38076	0.01098	4.37976	0.000776123
								5.87058	0.27413	5.63512	7.06852			4.38025	0.000504084	4.38125	0.01338	4.38025	0.0007511
								5.87107	0.24973	5.63537	7.08233			4.38074	0.000566383	4.38174	0.01721	4.38074	0.00093618
								5.87156	0.19808	5.63561	7.09614			4.38123	0.000566726	4.38223	0.01474	4.38123	0.000991921
								5.87205	0.21027	5.63586	7.04465			4.38172	0.000540838	4.38272	0.01476	4.38172	0.000891449
								5.87254	0.48579	5.6361	7.09764			4.38221	0.000533451	4.38321	0.01184	4.38221	0.000929961
								5.87303	0.45078	5.63635	7.15212			4.3827	0.000421618	4.3837	0.01468	4.3827	0.000783645
								5.87352	0.74492	5.63659	7.10213			4.38319	0.00051475	4.38419	0.01456	4.38319	0.000825561
								5.87401	0.80231	5.63684	7.04777			4.38368	0.000438698	4.38468	0.01819	4.38368	0.000731014
								5.8745	0.58293	5.63708	7.09791			4.38417	0.000617405	4.38517	0.01288	4.38417	0.000633568
								5.87499	1.04945	5.63733	7.16545			4.38466	0.000526264	4.38566	0.01089	4.38466	0.000402496
								5.87548	0.9946	5.63757	7.05886			4.38515	0.000532002	4.38615	0.0119	4.38515	0.000320618
								5.87596	1.39031	5.63782	6.84779			4.38563	0.000660697	4.38663	0.01405	4.38563	0.000492378
								5.87645	1.32103	5.63806	6.81085			4.38612	0.000447982	4.38712	0.00902	4.38612	0.000287506
								5.87694	1.52978	5.63831	7.02206			4.38661	0.00049157	4.38761	0.01297	4.38661	0.000513073
								5.87743	0.97254	5.63855	7.12879			4.3871	0.000511214	4.3881	0.0089	4.3871	0.000451891
								5.87792	1.75297	5.63879	6.92207			4.38759	0.000516132	4.38859	0.01149	4.38759	0.00046538
								5.87841	1.43359	5.63904	6.71534			4.38808	0.00042422	4.38908	0.013	4.38808	0.0003793
								5.8789	1.29837	5.63928	6.86343			4.38857	0.000503675	4.38957	0.00871	4.38857	0.000414829
								5.87939	1.61562	5.63953	7.01152			4.38906	0.000436735	4.39006	0.01	4.38906	0.0003793
								5.87988	1.32533	5.63977	6.98547			4.38955	0.000654254	4.39055	0.01191	4.38955	0.00053837
								5.88037	1.62786	5.64002	6.95941			4.39004	0.000647524	4.39104	0.00618	4.39004	0.00038657
								5.88086	1.18316	5.64026	6.96547			4.39053	0.000938198	4.39153	0.0122	4.39053	0.000412287
								5.88135	1.44906	5.64051	6.97152			4.39102	0.00104	4.39202	0.01131	4.39102	0.000245149
								5.88184	1.26371	5.64075	6.87309			4.39151	0.00138	4.39251	0.00871	4.39151	0.000473049
								5.88233	1.38064	5.641	6.77466			4.392	0.00144	4.393	0.00989	4.392	0.00038367
								5.88281	1.34442	5.64124	6.73718			4.39248	0.00143	4.39348	0.01262	4.39248	0.000445567
								5.8833	1.32763	5.64149	6.6997			4.39297	0.00146	4.39397	0.00883	4.39297	0.000414514
								5.88379	1.40411	5.64173	6.7667			4.39346	0.00152	4.39446	0.00869	4.39346	0.000537761
								5.88428	0.95183	5.64197	6.8337			4.39395	0.00151	4.39495	0.01192	4.39395	0.000494143
								5.88477	1.17245	5.64222	6.88737			4.39444	0.00121	4.39544	0.00859	4.39444	0.000433024
								5.88526	0.91168	5.64246	6.94105			4.39493	0.000922204	4.39593	0.01357	4.39493	0.000418947
								5.88575	0.90206	5.64271	6.89023			4.39542	0.0009526	4.39642	0.00776	4.39542	0.000352344
								5.88624	0.74753	5.64295	6.83942			4.39591	0.000886318	4.39691	0.01254	4.39591	0.000356294
								5.88673	0.78803	5.6432	6.91921			4.3964	0.000693247	4.3974	0.00854	4.3964	0.000264479
								5.88722	1.08157	5.64344	6.999			4.39689	0.000740657	4.39789	0.01157	4.39689	0.000354487
								5.88771	0.7624	5.64369	6.97431			4.39738	0.000891922	4.39838	0.01233	4.39738	0.000609532
								5.8882	0.81952	5.64393	6.94962			4.39787	0.00103	4.39887	0.01267	4.39787	0.000512905
								5.88869	0.76158	5.64418	6.9639			4.39836	0.00128	4.39936	0.0107	4.39836	0.000484961
								5.88917	1.204	5.64442	6.97819			4.39885	0.000860135	4.39985	0.00993	4.39885	0.00063111
								5.88966	0.45136	5.64467	6.90105			4.39933	0.00101	4.40033	0.00772	4.39933	0.000552174
								5.89015	0.95904	5.64491	6.82391			4.39982	0.00116	4.40082	0.0106	4.39982	0.000609385
								5.89064	0.37392	5.64515	6.83384			4.40031	0.000966125	4.40131	0.01233	4.40031	0.000597409
								5.89113	0.71758	5.6454	7.05274			4.4008	0.00121	4.4018	0.0089	4.4008	0.000660272
								5.89162	0.50579	5.64564	7.16716			4.40129	0.00107	4.40229	0.01243	4.40129	0.000945656
								5.89211	0.70856	5.64589	7.0726			4.40178	0.000984026	4.40278	0.01267	4.40178	0.00105
								5.8926	0.8418	5.64613	6.94894			4.40227	0.00109	4.40327	0.01072	4.40227	0.000902038
								5.89309	0.64066	5.64638	6.82527			4.40276	0.000924225	4.40376	0.0111	4.40276	0.000715235
								5.89358	1.05971	5.64662	6.86268			4.40325	0.00108	4.40425	0.01177	4.40325	0.000684707
								5.89407	0.51593	5.64687	6.9001			4.40374	0.00086735	4.40474	0.01186	4.40374	0.000555598
								5.89456	0.79817	5.64711	6.85915			4.40423	0.000702569	4.40523	0.01272	4.40423	0.000528999
								5.89505	0.75304	5.64736	6.81819			4.40472	0.000504237	4.40572	0.01244	4.40472	0.000534105
								5.89554	0.93812	5.6476	6.77725			4.40521	0.00042523	4.40621	0.01427	4.40521	0.000450126
								5.89602	0.66297	5.64785	6.73629			4.4057	0.000475261	4.4067	0.01258	4.4057	0.000535428
								5.89651	0.64021	5.64809	6.75874			4.40618	0.000491722	4.40718	0.0098	4.40618	0.00060283
								5.897	0.30688	5.64834	6.78119			4.40667	0.000509365	4.40767	0.01113	4.40667	0.000789507
								5.89749	0.26333	5.64858	6.80364			4.40716	0.000472306	4.40816	0.01205	4.40716	0.000722022
								5.89798	0.54362	5.64882	6.82609			4.40765	0.000583415	4.40865	0.00769	4.40765	0.00065128
								5.89847	0.18232	5.64907	6.87901			4.40814	0.000416204	4.40914	0.00898	4.40814	0.000584656
								5.89896	0.14273	5.64931	6.93193			4.40863	0.000471182	4.40963	0.00981	4.40863	0.000823565
								5.89945	0.31023	5.64956	6.81071			4.40912	0.000404585	4.41012	0.01312	4.40912	0.000995829
								5.89994	0.00683	5.6498	6.68949			4.40961	0.000500691	4.41061	0.01157	4.40961	0.000664663
								5.90043	-0.04031	5.65005	6.66188			4.4101	0.00038231	4.4111	0.01284	4.4101	0.000786208
								5.90092	-0.34846	5.65029	6.63426			4.41059	0.000395396	4.41159	0.00806	4.41059	0.000578794
								5.90141	0.09977	5.65054	6.76772			4.41108	0.000392928	4.41208	0.00885	4.41108	0.000661659
								5.9019	-0.1543	5.65078	6.90118			4.41157	0.000526579	4.41257	0.008	4.41157	0.000727862
								5.90239	-0.33705	5.65103	6.98676			4.41206	0.000387342	4.41306	0.01167	4.41206	0.000660398
								5.90287	-0.34738	5.65127	6.86336			4.41254	0.000370777	4.41354	0.00874	4.41254	0.000612684
								5.90336	-0.02443	5.65152	6.63548			4.41303	0.000495821	4.41403	0.01215	4.41303	0.000420187
								5.90385	-0.17633	5.65176	6.61657			4.41352	0.000215165	4.41452	0.00838	4.41352	0.000416068
								5.90434	-0.37145	5.652	6.74561			4.41401	0.000363647	4.41501	0.00978	4.41401	0.000346692
								5.90483	-0.30784	5.65225	6.87465			4.4145	0.000389687	4.4155	0.01072	4.4145	0.00052299
								5.90532	-0.57482	5.65249	6.77296			4.41499	0.000387333	4.41599	0.01537	4.41499	0.000501665
								5.90581	-0.37644	5.65274	6.67126			4.41548	0.000347929	4.41648	0.00958	4.41548	0.000227017
								5.9063	-0.72822	5.65298	6.71541			4.41597	0.000325559	4.41697	0.00559	4.41597	0.000420376
								5.90679	-0.73443	5.65323	6.75956			4.41646	0.000315913	4.41746	0.0064	4.41646	0.000227563
								5.90728	-0.47025	5.65347	6.69922			4.41695	0.000401335	4.41795	0.00544	4.41695	0.000318475
								5.90777	-0.48124	5.65372	6.63889			4.41744	0.000393004	4.41844	0.00975	4.41744	0.000367219
								5.90826	-0.46618	5.65396	6.62317			4.41793	0.000471639	4.41893	0.00949	4.41793	0.000475822
								5.90875	-0.2352	5.65421	6.60746			4.41842	0.000435705	4.41942	0.00798	4.41842	0.000313097
								5.90924	-0.43879	5.65445	6.59174			4.41891	0.000413745	4.41991	0.00865	4.41891	0.000397726
								5.90972	-0.34263	5.6547	6.57603			4.41939	0.0004112	4.42039	0.01091	4.41939	0.00038636
								5.91021	-0.48728	5.65494	6.64956			4.41988	0.000451137	4.42088	0.00816	4.41988	0.000378922
								5.9107	-0.50438	5.65519	6.7231			4.42037	0.00041384	4.42137	0.01021	4.42037	0.000555346
								5.91119	-0.74154	5.65543	6.69215			4.42086	0.000430596	4.42186	0.00796	4.42086	0.000401235
								5.91168	-0.6535	5.65567	6.6612			4.42135	0.000515322	4.42235	0.00655	4.42135	0.0002695
								5.91217	-0.85915	5.65592	6.69446			4.42184	0.000454282	4.42284	0.00784	4.42184	0.00027532
								5.91266	-0.35163	5.65616	6.72772			4.42233	0.000364505	4.42333	0.01266	4.42233	0.00039405
								5.91315	-0.53851	5.65641	6.6565			4.42282	0.000319068	4.42382	0.00613	4.42282	0.000529798
								5.91364	-0.54007	5.65665	6.58528			4.42331	0.000315055	4.42431	0.00983	4.42331	0.000344549
								5.91413	-0.52098	5.6569	6.61637			4.4238	0.000443464	4.4248	0.0097	4.4238	0.000515532
								5.91462	-0.53648	5.65714	6.64746			4.42429	0.000246943	4.42529	0.01084	4.42429	0.000361
								5.91511	-0.74296	5.65739	6.67854			4.42478	0.000333403	4.42578	0.01276	4.42478	0.000440525
								5.9156	-0.45767	5.65763	6.70963			4.42527	0.000341429	4.42627	0.01003	4.42527	0.000689666
								5.91608	-0.47731	5.65788	6.80303			4.42576	0.000428051	4.42676	0.0121	4.42576	0.000404093
								5.91657	-1.07039	5.65812	6.89642			4.42624	0.00045494	4.42724	0.0081	4.42624	0.000289229
								5.91706	-0.57046	5.65837	6.82874			4.42673	0.000496183	4.42773	0.01079	4.42673	0.000279207
								5.91755	-0.78141	5.65861	6.76106			4.42722	0.000190631	4.42822	0.00931	4.42722	0.000367829
								5.91804	-0.94457	5.65885	6.73908			4.42771	0.000148234	4.42871	0.01221	4.42771	0.000406782
								5.91853	-0.59766	5.6591	6.92608			4.4282	0.000332059	4.4292	0.00918	4.4282	0.000258281
								5.91902	-0.9148	5.65934	7.11308			4.42869	0.000499242	4.42969	0.00951	4.42869	0.000511035
								5.91951	-0.73837	5.65959	7.09111			4.42918	0.000260449	4.43018	0.01124	4.42918	0.000302507
								5.92	-0.62497	5.65983	7.02907			4.42967	0.000257084	4.43067	0.00965	4.42967	0.000487
								5.92049	-0.49822	5.66008	6.96703			4.43016	0.000273355	4.43116	0.01135	4.43016	0.000197729
								5.92098	-0.44959	5.66032	6.89193			4.43065	0.000330382	4.43165	0.01022	4.43065	0.000439327
								5.92147	-1.28714	5.66057	6.81683			4.43114	0.000397417	4.43214	0.0109	4.43114	0.000421636
								5.92196	-0.49641	5.66081	6.80704			4.43163	0.000252605	4.43263	0.00871	4.43163	0.00038033
								5.92245	-0.63817	5.66106	6.79724			4.43212	0.000201134	4.43312	0.01073	4.43212	0.00036142
								5.92293	-0.45403	5.6613	6.69602			4.43261	0.000315608	4.43361	0.00696	4.43261	0.000433675
								5.92342	-0.76739	5.66155	6.59481			4.43309	0.000188562	4.43409	0.00563	4.43309	0.000451723
								5.92391	-0.72678	5.66179	6.55698			4.43358	0.000293314	4.43458	0.0096	4.43358	0.00040632
								5.9244	-0.49431	5.66204	6.72813			4.43407	0.000352933	4.43507	0.00963	4.43407	0.000384175
								5.92489	-0.7288	5.66228	6.7948			4.43456	0.00034018	4.43556	0.01346	4.43456	0.000401676
								5.92538	-1.08982	5.66252	6.65249			4.43505	0.000343383	4.43605	0.01002	4.43505	0.000447458
								5.92587	-0.50765	5.66277	6.64297			4.43554	0.000393938	4.43654	0.01399	4.43554	0.000436049
								5.92636	-0.94955	5.66301	6.63344			4.43603	0.000412439	4.43703	0.01035	4.43603	0.00033272
								5.92685	-0.53562	5.66326	6.61086			4.43652	0.000424372	4.43752	0.00879	4.43652	0.000282421
								5.92734	-1.17679	5.6635	6.58828			4.43701	0.000472192	4.43801	0.01367	4.43701	0.000296835
								5.92783	-0.8998	5.66375	6.62093			4.4375	0.000265901	4.4385	0.01281	4.4375	0.000305932
								5.92832	-0.53425	5.66399	6.65358			4.43799	0.000417243	4.43899	0.01356	4.43799	0.000330199
								5.92881	-0.77512	5.66424	6.59481			4.43848	0.000325159	4.43948	0.00844	4.43848	0.000270551
								5.9293	-0.60316	5.66448	6.53603			4.43897	0.00041038	4.43997	0.01568	4.43897	0.000401193
								5.92978	-1.0308	5.66473	6.51427			4.43946	0.000390783	4.44046	0.00613	4.43946	0.000340347
								5.93027	-0.72469	5.66497	6.70147			4.43994	0.000254301	4.44094	0.01444	4.43994	0.000328287
								5.93076	-1.10109	5.66522	6.72759			4.44043	0.000191374	4.44143	0.00935	4.44043	0.000319694
								5.93125	-0.60834	5.66546	6.54474			4.44092	0.000352009	4.44192	0.01459	4.44092	0.00019172
								5.93174	-0.90537	5.6657	6.37495			4.44141	0.00039552	4.44241	0.01037	4.44141	0.000369615
								5.93223	-0.55626	5.66595	6.41414			4.4419	0.000316409	4.4429	0.00979	4.4419	0.000389806
								5.93272	-0.87431	5.66619	6.6144			4.44239	0.000338312	4.44339	0.00756	4.44239	0.000191152
								5.93321	-1.13522	5.66644	6.60569			4.44288	0.000320202	4.44388	0.00925	4.44288	0.000270151
								5.9337	-0.49643	5.66668	6.48815			4.44337	0.000485021	4.44437	0.00797	4.44337	0.000130306
								5.93419	-1.44457	5.66693	6.3706			4.44386	0.0002584	4.44486	0.00724	4.44386	0.000275866
								5.93468	-1.05529	5.66717	6.48379			4.44435	0.000350255	4.44535	0.00763	4.44435	0.000367724
								5.93517	-0.69198	5.66742	6.59698			4.44484	0.000502855	4.44584	0.00753	4.44484	0.000330073
								5.93566	-0.30167	5.66766	6.62195			4.44533	0.000425878	4.44633	0.01234	4.44533	0.000320534
								5.93615	-0.81353	5.66791	6.64691			4.44582	0.000119087	4.44682	0.00704	4.44582	0.000465569
								5.93663	-0.81337	5.66815	6.77636			4.4463	0.000491331	4.4473	0.00707	4.4463	0.000373081
								5.93712	-0.70709	5.6684	6.90581			4.44679	0.000314398	4.44779	0.01169	4.44679	0.00022687
								5.93761	-1.02873	5.66864	6.80235			4.44728	0.000384702	4.44828	0.01029	4.44728	0.000400479
								5.9381	-0.79328	5.66889	6.69888			4.44777	0.000352238	4.44877	0.00945	4.44777	0.00048473
								5.93859	-0.86063	5.66913	6.6999			4.44826	0.000359463	4.44926	0.00634	4.44826	0.000494668
								5.93908	-0.85536	5.66937	6.70092			4.44875	0.000249993	4.44975	0.00768	4.44875	0.00042525
								5.93957	-0.85786	5.66962	6.76235			4.44924	0.000503427	4.45024	0.01064	4.44924	0.00031213
								5.94006	-0.94913	5.66986	6.82377			4.44973	0.000458438	4.45073	0.00711	4.44973	0.000370518
								5.94055	-0.44567	5.67011	6.8852			4.45022	0.000443054	4.45122	0.00791	4.45022	0.000437814
								5.94104	-0.89733	5.67035	6.94662			4.45071	0.000220369	4.45171	0.01064	4.45071	0.000394092
								5.94153	-0.49305	5.6706	6.90356			4.4512	0.000311719	4.4522	0.00897	4.4512	0.00041756
								5.94202	-0.67956	5.67084	6.86051			4.45169	0.000406882	4.45269	0.01034	4.45169	0.000158712
								5.94251	-0.54892	5.67109	6.81745			4.45218	0.000391936	4.45318	0.00996	4.45218	0.000418548
								5.943	-0.85748	5.67133	6.77439			4.45267	0.000392899	4.45367	0.01357	4.45267	0.000275047
								5.94348	-0.79278	5.67158	6.9139			4.45315	0.000414593	4.45415	0.00578	4.45315	0.000330367
								5.94397	-0.41833	5.67182	7.05342			4.45364	0.000421065	4.45464	0.00668	4.45364	0.000377178
								5.94446	-0.55724	5.67207	6.94914			4.45413	0.00046573	4.45513	0.00804	4.45413	0.000415942
								5.94495	-0.81195	5.67231	6.84486			4.45462	0.000449078	4.45562	0.01015	4.45462	0.000391255
								5.94544	-0.67041	5.67255	6.74711			4.45511	0.000362131	4.45611	0.01319	4.45511	0.000209011
								5.94593	-0.56309	5.6728	6.64936			4.4556	0.000358786	4.4566	0.00643	4.4556	0.000292443
								5.94642	-0.80586	5.67304	6.6561			4.45609	0.00033204	4.45709	0.01079	4.45609	0.000420439
								5.94691	-0.6546	5.67329	6.66283			4.45658	0.00055362	4.45758	0.00901	4.45658	0.000479352
								5.9474	-0.7476	5.67353	6.73976			4.45707	0.000323128	4.45807	0.0125	4.45707	0.000343541
								5.94789	-0.63352	5.67378	6.8167			4.45756	0.000353029	4.45856	0.01423	4.45756	0.000220672
[truncated: 31,648 more rows]
